# Supplementary material for: Bis(acetato-κO)bis­(μ3-quinolin-8-olato-κ4 N,O:O:O)tetra­kis(μ2-quinolin-8-olato-κ3 N,O:O)tetra­zinc(II) dihydrate
Source: Acta Crystallogr Sect E Struct Rep Online. 2009 Jun 6;65(Pt 7):m712–3. doi: 10.1107/S1600536809020157 (PMC2969311; doi:10.1107/S1600536809020157)
Supplement: Supplementary file 1 [file e-65-0m712-sup1.cif]

##############################################################################
###                                                                        ###
###        Electronic paper (Acta Crystallographica Section E)             ###
###                                                                        ###
##############################################################################
#                                                                            #
# This CIF contains the data in a paper accepted for publication in Acta     #
# Crystallographica Section E. It conforms to the requirements of Notes      #
# for Authors for Section E, and has been peer reviewed under the auspices   #
# of the IUCr Commission on Journals.                                        #
#                                                                            #
# Full details of the Crystallographic Information File format               #
# are given in the paper "The Crystallographic Information File (CIF):       #
# a New Standard Archive File for Crystallography" by S. R. Hall, F. H.      #
# Allen and I. D. Brown [Acta Cryst. (1991), A47, 655-685].                  #
#                                                                            #
# The current version of the core CIF dictionary is obtainable from          #
# ftp://ftp.iucr.org/pub/cif_core.dic. The current version number is 2.4.    #
#                                                                            #
# Software is freely available for graphical display of the structure(s) in  #
# this CIF.  For information consult the CIF home page http://www.iucr.org/  #
# cif/home.html                                                              #
#                                                                            #
# This file may be used for bona fide research purposes within the           #
# scientific community so long as proper attribution is given to the journal # 
# article from which it was obtained.                                        #
#                                                                            #
##############################################################################
                                             
data_global
_audit_creation_method     SHELXL-97
_journal_date_recd_electronic     2009-05-19
_journal_date_accepted     2009-05-27
_journal_name_full     'Acta Crystallographica, Section E'
_journal_year     2009
_journal_volume     65
_journal_issue      7
_journal_page_first     m712
_journal_page_last     m713
_journal_paper_category     QM
_journal_coeditor_code     TK2455
_publ_contact_author
;
     Dr. Seik Weng Ng
     Department of Chemistry
     University of Malaya
     50603 Kuala Lumpur
     Malaysia
;
_publ_contact_author_email     seikweng@um.edu.my
_publ_contact_author_fax     '03 7967 4193'
_publ_contact_author_phone     '03 7967 6778'
_publ_section_title
;\
Bis(acetato-\k<i>O</i>)bis(\m~3~-quinolin-8-olato-\
\k^4^<i>N</i>,<i>O</i>:<i>O</i>:<i>O</i>)tetrakis(\m~2~-quinolin-8-olato-\
\k^3^<i>N</i>,<i>O</i>:<i>O</i>)tetrazinc(II) dihydrate
;
loop_
    _publ_author_name
    _publ_author_address
    'Sattarzadeh, Elham'
;
Department of Chemistry
General Campus
Shahid Beheshti University
Tehran 1983963113
Iran
;
    'Mohammadnezhad, Gholamhossein'
;
Department of Chemistry
General Campus
Shahid Beheshti University
Tehran 1983963113
Iran
;
    'Amini, Mostafa M.'
;
Department of Chemistry
General Campus
Shahid Beheshti University
Tehran 1983963113
Iran
;
    'Ng, Seik Weng'
;
Department of Chemistry
University of Malaya
50603 Kuala Lumpur
Malaysia
;
_publ_section_synopsis     .
data_I
_audit_creation_method     SHELXL-97
_chemical_name_systematic
;
Bis(acetato-\k<i>O</i>)bis(\m~3~-quinolin-8-olato-
\k^4^<i>N</i>,<i>O</i>:<i>O</i>:<i>O</i>)tetrakis(\m~2~-quinolin-8-olato-
\k^3^<i>N</i>,<i>O</i>:<i>O</i>)tetrazinc(II) dihydrate
;
_chemical_name_common     ?
_chemical_formula_moiety     'C58 H46 N6 O12 Zn4'
_chemical_formula_sum     'C58 H46 N6 O12 Zn4'
_chemical_formula_iupac     '[Zn4 (C9 H6 N O)6 (C2 H3 O2)2], 2H2 O'
_chemical_formula_weight     1280.49
_chemical_melting_point     ?
_symmetry_cell_setting     Triclinic
_symmetry_space_group_name_H-M     'P -1'
_symmetry_space_group_name_Hall     '-P 1'
loop_
    _symmetry_equiv_pos_as_xyz
    'x, y, z'
    '-x, -y, -z'
_cell_length_a     11.3313(3)
_cell_length_b     11.8367(3)
_cell_length_c     13.5379(3)
_cell_angle_alpha     111.070(2)
_cell_angle_beta     107.740(2)
_cell_angle_gamma     112.579(2)
_cell_volume     1342.16(6)
_cell_formula_units_Z     1
_cell_measurement_reflns_used     2730
_cell_measurement_theta_min     2.3
_cell_measurement_theta_max     26.7
_cell_measurement_temperature     100(2)
_exptl_crystal_description     Prism
_exptl_crystal_colour     Yellow
_exptl_crystal_size_max     0.15
_exptl_crystal_size_mid     0.10
_exptl_crystal_size_min     0.05
_exptl_crystal_density_diffrn     1.584
_exptl_crystal_density_meas     ?
_exptl_crystal_density_method     'not measured'
_exptl_crystal_F_000     652
_exptl_absorpt_coefficient_mu     1.836
_exptl_absorpt_correction_type     Multi-scan
_exptl_absorpt_process_details     '(SADABS; Sheldrick, 1996)'
_exptl_absorpt_correction_T_min     0.657
_exptl_absorpt_correction_T_max     0.746
_diffrn_ambient_temperature     100(2)
_diffrn_radiation_type     MoK\a
_diffrn_radiation_wavelength     0.71073
_diffrn_radiation_source     'fine-focus sealed tube'
_diffrn_radiation_monochromator     graphite
_diffrn_measurement_device_type     'Bruker SMART APEX'
_diffrn_measurement_method     \w
_diffrn_detector_area_resol_mean     ?
_diffrn_reflns_number     12632
_diffrn_reflns_av_R_equivalents     0.037
_diffrn_reflns_av_sigmaI/netI     0.062
_diffrn_reflns_theta_min     1.9
_diffrn_reflns_theta_max     27.5
_diffrn_reflns_theta_full     27.5
_diffrn_measured_fraction_theta_max     0.997
_diffrn_measured_fraction_theta_full     0.997
_diffrn_reflns_limit_h_min     -14
_diffrn_reflns_limit_h_max     14
_diffrn_reflns_limit_k_min     -15
_diffrn_reflns_limit_k_max     15
_diffrn_reflns_limit_l_min     -17
_diffrn_reflns_limit_l_max     16
_diffrn_standards_number     0
_diffrn_standards_interval_count     0
_diffrn_standards_interval_time     0
_diffrn_standards_decay_%     0
_reflns_number_total     6146
_reflns_number_gt     4418
_reflns_threshold_expression     I>2\s(I)
_refine_ls_structure_factor_coef     Fsqd
_refine_ls_matrix_type     full
_refine_ls_R_factor_all     0.067
_refine_ls_R_factor_gt     0.039
_refine_ls_wR_factor_gt     0.090
_refine_ls_wR_factor_ref     0.102
_refine_ls_goodness_of_fit_ref     1.00
_refine_ls_restrained_S_all     1.00
_refine_ls_number_reflns     6146
_refine_ls_number_parameters     372
_refine_ls_number_restraints     12
_refine_ls_hydrogen_treatment     constr
_refine_ls_weighting_scheme     calc
_refine_ls_weighting_details
                 'calc w=1/[\s^2^(Fo^2^)+(0.0512P)^2^] where P=(Fo^2^+2Fc^2^)/3'
_atom_sites_solution_hydrogens     geom
_atom_sites_solution_primary     direct
_atom_sites_solution_secondary     difmap
_refine_ls_shift/su_max     0.001
_refine_ls_shift/su_mean     0.001
_refine_diff_density_max     0.63
_refine_diff_density_min     -0.44
_refine_ls_extinction_method     none
_refine_ls_extinction_coef     ?
loop_
    _atom_type_symbol
    _atom_type_description
    _atom_type_scat_dispersion_real
    _atom_type_scat_dispersion_imag
    _atom_type_scat_source
    'C' 'C' 0.0033 0.0016
                         'International Tables Vol C Tables 4.2.6.8 and 6.1.1.4'
    'H' 'H' 0.0000 0.0000
                         'International Tables Vol C Tables 4.2.6.8 and 6.1.1.4'
    'N' 'N' 0.0061 0.0033
                         'International Tables Vol C Tables 4.2.6.8 and 6.1.1.4'
    'O' 'O' 0.0106 0.0060
                         'International Tables Vol C Tables 4.2.6.8 and 6.1.1.4'
    'Zn' 'Zn' 0.2839 1.4301
                         'International Tables Vol C Tables 4.2.6.8 and 6.1.1.4'
_computing_data_collection     'APEX2 (Bruker, 2008)'
_computing_cell_refinement     'SAINT (Bruker, 2008)'
_computing_data_reduction     'SAINT (Bruker, 2008)'
_computing_structure_solution     'SHELXS97 (Sheldrick, 2008)'
_computing_structure_refinement     'SHELXL97 (Sheldrick, 2008)'
_computing_molecular_graphics     'X-SEED (Barbour, 2001)'
_computing_publication_material     'publCIF (Westrip, 2009)'
loop_
    _atom_site_type_symbol
    _atom_site_label
    _atom_site_fract_x
    _atom_site_fract_y
    _atom_site_fract_z
    _atom_site_U_iso_or_equiv
    _atom_site_adp_type
    _atom_site_calc_flag
    _atom_site_refinement_flags
    _atom_site_occupancy
    _atom_site_disorder_assembly
    _atom_site_disorder_group
    Zn Zn1 0.73984(4) 0.30627(4) 0.26111(3) 0.01608(10) Uani d . 1 . .
    Zn Zn2 0.97306(4) 0.63077(4) 0.52018(3) 0.01623(10) Uani d . 1 . .
    O O1 0.8598(2) 0.5204(2) 0.32955(19) 0.0198(5) Uani d . 1 . .
    O O2 0.8541(2) 0.4092(2) 0.46797(19) 0.0163(4) Uani d . 1 . .
    O O3 0.8952(2) 0.2597(2) 0.28947(19) 0.0186(5) Uani d . 1 . .
    O O4 0.5060(3) 0.3123(3) 0.1537(2) 0.0303(6) Uani d . 1 . .
    O O5 0.6110(2) 0.2083(2) 0.0791(2) 0.0209(5) Uani d . 1 . .
    O O1W 0.5348(9) 0.5762(6) 0.1876(6) 0.090(3) Uani d PU 0.80(2) A 1
    H H1W1 0.5392 0.5080 0.1901 0.135 Uiso d PR 0.80(2) A 1
    H H1W2 0.4513 0.5621 0.1737 0.135 Uiso d PR 0.80(2) A 1
    O O1W' 0.463(4) 0.542(3) 0.223(2) 0.092(12) Uani d PU 0.20(2) A 2
    H H1W3 0.4545 0.4638 0.1826 0.139 Uiso d PR 0.20(2) A 2
    H H1W4 0.4981 0.5977 0.2003 0.139 Uiso d PR 0.20(2) A 2
    N N1 1.0559(3) 0.8045(3) 0.4946(2) 0.0182(6) Uani d . 1 . .
    N N2 0.5909(3) 0.1627(3) 0.2853(2) 0.0178(6) Uani d . 1 . .
    N N3 1.1687(3) 0.3302(3) 0.4247(2) 0.0174(6) Uani d . 1 . .
    C C1 1.1537(3) 0.9450(4) 0.5797(3) 0.0232(7) Uani d . 1 . .
    H H1A 1.1990 0.9756 0.6641 0.028 Uiso calc R 1 . .
    C C2 1.1928(4) 1.0508(4) 0.5495(3) 0.0276(8) Uani d . 1 . .
    H H2A 1.2638 1.1509 0.6124 0.033 Uiso calc R 1 . .
    C C3 1.1272(4) 1.0069(4) 0.4285(4) 0.0284(8) Uani d . 1 . .
    H H3 1.1520 1.0772 0.4069 0.034 Uiso calc R 1 . .
    C C4 1.0221(4) 0.8573(4) 0.3345(3) 0.0241(7) Uani d . 1 . .
    C C5 0.9514(4) 0.8022(4) 0.2072(3) 0.0316(8) Uani d . 1 . .
    H H5 0.9698 0.8670 0.1795 0.038 Uiso calc R 1 . .
    C C6 0.8564(4) 0.6556(4) 0.1240(3) 0.0329(9) Uani d . 1 . .
    H H6 0.8110 0.6192 0.0383 0.040 Uiso calc R 1 . .
    C C7 0.8239(4) 0.5569(4) 0.1620(3) 0.0267(8) Uani d . 1 . .
    H H7 0.7578 0.4554 0.1016 0.032 Uiso calc R 1 . .
    C C8 0.8863(3) 0.6050(3) 0.2849(3) 0.0202(7) Uani d . 1 . .
    C C9 0.9897(3) 0.7585(3) 0.3730(3) 0.0177(6) Uani d . 1 . .
    C C10 0.4661(3) 0.0363(4) 0.1931(3) 0.0229(7) Uani d . 1 . .
    H H10 0.4467 0.0028 0.1112 0.028 Uiso calc R 1 . .
    C C11 0.3616(4) -0.0494(4) 0.2128(3) 0.0258(8) Uani d . 1 . .
    H H11 0.2737 -0.1402 0.1449 0.031 Uiso calc R 1 . .
    C C12 0.3862(3) -0.0027(4) 0.3285(3) 0.0234(7) Uani d . 1 . .
    H H12 0.3139 -0.0592 0.3416 0.028 Uiso calc R 1 . .
    C C13 0.5199(3) 0.1307(3) 0.4303(3) 0.0198(7) Uani d . 1 . .
    C C14 0.5559(4) 0.1872(4) 0.5534(3) 0.0237(7) Uani d . 1 . .
    H H14 0.4878 0.1370 0.5730 0.028 Uiso calc R 1 . .
    C C15 0.6902(4) 0.3157(4) 0.6457(3) 0.0233(7) Uani d . 1 . .
    H H15 0.7142 0.3536 0.7290 0.028 Uiso calc R 1 . .
    C C16 0.7934(3) 0.3927(3) 0.6193(3) 0.0196(7) Uani d . 1 . .
    H H16 0.8864 0.4800 0.6852 0.024 Uiso calc R 1 . .
    C C17 0.7617(3) 0.3435(3) 0.5006(3) 0.0164(6) Uani d . 1 . .
    C C18 0.6216(3) 0.2095(3) 0.4029(3) 0.0168(6) Uani d . 1 . .
    C C19 1.3027(3) 0.3629(3) 0.4935(3) 0.0228(7) Uani d . 1 . .
    H H19 1.3424 0.4049 0.5797 0.027 Uiso calc R 1 . .
    C C20 1.3880(4) 0.3375(3) 0.4430(3) 0.0234(7) Uani d . 1 . .
    H H20 1.4818 0.3580 0.4943 0.028 Uiso calc R 1 . .
    C C21 1.3372(4) 0.2840(4) 0.3216(3) 0.0265(8) Uani d . 1 . .
    H H21 1.3965 0.2700 0.2881 0.032 Uiso calc R 1 . .
    C C22 1.1942(4) 0.2489(4) 0.2443(3) 0.0250(7) Uani d . 1 . .
    C C23 1.1331(4) 0.1976(5) 0.1187(3) 0.0376(10) Uani d . 1 . .
    H H23 1.1877 0.1843 0.0795 0.045 Uiso calc R 1 . .
    C C24 0.9941(4) 0.1666(5) 0.0524(3) 0.0389(10) Uani d . 1 . .
    H H24 0.9531 0.1312 -0.0330 0.047 Uiso calc R 1 . .
    C C25 0.9106(4) 0.1857(4) 0.1075(3) 0.0282(8) Uani d . 1 . .
    H H25 0.8143 0.1625 0.0588 0.034 Uiso calc R 1 . .
    C C26 0.9662(3) 0.2371(3) 0.2302(3) 0.0197(7) Uani d . 1 . .
    C C27 1.1122(3) 0.2711(3) 0.3013(3) 0.0181(6) Uani d . 1 . .
    C C28 0.5110(4) 0.2375(4) 0.0656(3) 0.0255(8) Uani d . 1 . .
    C C29 0.3962(4) 0.1727(5) -0.0659(4) 0.0422(10) Uani d . 1 . .
    H H29A 0.3284 0.2048 -0.0657 0.063 Uiso calc R 1 . .
    H H29B 0.3393 0.0662 -0.1102 0.063 Uiso calc R 1 . .
    H H29C 0.4466 0.2050 -0.1070 0.063 Uiso calc R 1 . .
loop_
    _atom_site_aniso_label
    _atom_site_aniso_U_11
    _atom_site_aniso_U_22
    _atom_site_aniso_U_33
    _atom_site_aniso_U_12
    _atom_site_aniso_U_13
    _atom_site_aniso_U_23
    Zn1 0.01469(19) 0.01421(19) 0.0145(2) 0.00664(16) 0.00615(15) 0.00615(16)
    Zn2 0.01675(19) 0.01366(19) 0.0148(2) 0.00730(16) 0.00658(16) 0.00720(16)
    O1 0.0218(11) 0.0119(11) 0.0143(11) 0.0041(9) 0.0047(9) 0.0067(9)
    O2 0.0158(11) 0.0131(11) 0.0192(12) 0.0064(9) 0.0102(9) 0.0090(9)
    O3 0.0176(11) 0.0180(11) 0.0161(12) 0.0093(10) 0.0085(9) 0.0065(10)
    O4 0.0328(14) 0.0316(14) 0.0345(15) 0.0214(12) 0.0194(12) 0.0191(12)
    O5 0.0185(11) 0.0206(12) 0.0161(12) 0.0101(10) 0.0059(9) 0.0071(10)
    O1W 0.094(5) 0.061(3) 0.112(5) 0.056(3) 0.039(3) 0.041(3)
    O1W' 0.099(15) 0.090(13) 0.093(14) 0.065(11) 0.030(7) 0.056(9)
    N1 0.0178(13) 0.0154(13) 0.0205(14) 0.0095(12) 0.0101(12) 0.0084(12)
    N2 0.0173(13) 0.0158(13) 0.0177(14) 0.0084(11) 0.0081(11) 0.0085(12)
    N3 0.0183(13) 0.0129(13) 0.0205(14) 0.0084(11) 0.0087(12) 0.0099(12)
    C1 0.0205(17) 0.0201(17) 0.0247(18) 0.0102(15) 0.0117(15) 0.0096(15)
    C2 0.0243(18) 0.0160(17) 0.039(2) 0.0092(15) 0.0188(17) 0.0115(16)
    C3 0.0301(19) 0.0231(18) 0.046(2) 0.0149(16) 0.0276(18) 0.0240(18)
    C4 0.0244(17) 0.0251(18) 0.034(2) 0.0146(15) 0.0196(16) 0.0211(17)
    C5 0.039(2) 0.037(2) 0.034(2) 0.0209(19) 0.0246(18) 0.0283(19)
    C6 0.039(2) 0.037(2) 0.023(2) 0.0191(19) 0.0151(17) 0.0194(18)
    C7 0.0272(18) 0.0253(18) 0.0187(18) 0.0090(16) 0.0091(15) 0.0124(15)
    C8 0.0214(16) 0.0189(16) 0.0221(18) 0.0107(14) 0.0125(14) 0.0123(15)
    C9 0.0174(15) 0.0175(16) 0.0203(17) 0.0107(13) 0.0107(14) 0.0100(14)
    C10 0.0193(16) 0.0185(17) 0.0210(18) 0.0088(14) 0.0048(14) 0.0084(14)
    C11 0.0168(16) 0.0160(17) 0.029(2) 0.0034(14) 0.0040(15) 0.0113(15)
    C12 0.0173(16) 0.0220(17) 0.035(2) 0.0096(14) 0.0136(15) 0.0198(16)
    C13 0.0175(16) 0.0202(17) 0.0267(19) 0.0114(14) 0.0122(14) 0.0155(15)
    C14 0.0224(17) 0.0262(18) 0.033(2) 0.0139(15) 0.0180(16) 0.0213(17)
    C15 0.0298(18) 0.0265(18) 0.0239(18) 0.0179(16) 0.0168(16) 0.0178(16)
    C16 0.0210(16) 0.0167(16) 0.0209(17) 0.0102(14) 0.0105(14) 0.0103(14)
    C17 0.0195(16) 0.0153(15) 0.0210(17) 0.0122(14) 0.0114(14) 0.0119(14)
    C18 0.0175(15) 0.0154(15) 0.0187(17) 0.0110(13) 0.0092(13) 0.0084(13)
    C19 0.0178(16) 0.0144(16) 0.0244(18) 0.0056(14) 0.0040(14) 0.0098(14)
    C20 0.0187(16) 0.0166(16) 0.034(2) 0.0112(14) 0.0107(15) 0.0143(15)
    C21 0.0226(17) 0.0216(17) 0.036(2) 0.0138(15) 0.0168(16) 0.0129(16)
    C22 0.0260(18) 0.0200(17) 0.029(2) 0.0143(15) 0.0157(16) 0.0109(15)
    C23 0.035(2) 0.053(3) 0.029(2) 0.029(2) 0.0220(19) 0.017(2)
    C24 0.033(2) 0.058(3) 0.019(2) 0.026(2) 0.0135(17) 0.0129(19)
    C25 0.0234(18) 0.036(2) 0.0217(19) 0.0177(17) 0.0110(15) 0.0113(17)
    C26 0.0194(16) 0.0146(16) 0.0211(18) 0.0089(14) 0.0096(14) 0.0076(14)
    C27 0.0197(16) 0.0125(15) 0.0198(17) 0.0086(13) 0.0092(14) 0.0079(13)
    C28 0.0226(17) 0.0231(18) 0.0262(19) 0.0104(15) 0.0105(15) 0.0137(16)
    C29 0.031(2) 0.050(3) 0.035(2) 0.023(2) 0.0066(18) 0.022(2)
_geom_special_details
;
All e.s.d.'s (except the e.s.d. in the dihedral angle between two l.s. planes)
are estimated using the full covariance matrix. The cell e.s.d.'s are taken
into account individually in the estimation of e.s.d.'s in distances, angles
and torsion angles; correlations between e.s.d.'s in cell parameters are only
used when they are defined by crystal symmetry. An approximate (isotropic)
treatment of cell e.s.d.'s is used for estimating e.s.d.'s involving l.s.
planes.
;
loop_
    _geom_bond_atom_site_label_1
    _geom_bond_atom_site_label_2
    _geom_bond_site_symmetry_2
    _geom_bond_distance
    _geom_bond_publ_flag
    Zn1 O5 . 2.000(2) ?
    Zn1 O1 . 2.007(2) ?
    Zn1 O3 . 2.009(2) ?
    Zn1 N2 . 2.093(3) ?
    Zn1 O2 . 2.265(2) ?
    Zn2 O1 . 2.070(2) ?
    Zn2 O3 2_766 2.078(2) ?
    Zn2 N3 2_766 2.098(3) ?
    Zn2 N1 . 2.111(3) ?
    Zn2 O2 . 2.137(2) ?
    Zn2 O2 2_766 2.158(2) ?
    O1 C8 . 1.331(4) ?
    O2 C17 . 1.341(3) ?
    O2 Zn2 2_766 2.158(2) ?
    O3 C26 . 1.329(4) ?
    O3 Zn2 2_766 2.078(2) ?
    O4 C28 . 1.236(4) ?
    O5 C28 . 1.288(4) ?
    O1W H1W1 . 0.8399 ?
    O1W H1W2 . 0.8400 ?
    O1W H1W3 . 1.2538 ?
    O1W H1W4 . 0.6012 ?
    O1W' H1W1 . 1.2197 ?
    O1W' H1W2 . 0.7744 ?
    O1W' H1W3 . 0.8400 ?
    O1W' H1W4 . 0.8400 ?
    N1 C1 . 1.322(4) ?
    N1 C9 . 1.364(4) ?
    N2 C10 . 1.324(4) ?
    N2 C18 . 1.357(4) ?
    N3 C19 . 1.323(4) ?
    N3 C27 . 1.362(4) ?
    N3 Zn2 2_766 2.098(3) ?
    C1 C2 . 1.408(5) ?
    C1 H1A . 0.9500 ?
    C2 C3 . 1.363(5) ?
    C2 H2A . 0.9500 ?
    C3 C4 . 1.418(5) ?
    C3 H3 . 0.9500 ?
    C4 C5 . 1.409(5) ?
    C4 C9 . 1.414(4) ?
    C5 C6 . 1.364(5) ?
    C5 H5 . 0.9500 ?
    C6 C7 . 1.407(5) ?
    C6 H6 . 0.9500 ?
    C7 C8 . 1.374(4) ?
    C7 H7 . 0.9500 ?
    C8 C9 . 1.433(4) ?
    C10 C11 . 1.402(5) ?
    C10 H10 . 0.9500 ?
    C11 C12 . 1.353(5) ?
    C11 H11 . 0.9500 ?
    C12 C13 . 1.419(4) ?
    C12 H12 . 0.9500 ?
    C13 C14 . 1.403(5) ?
    C13 C18 . 1.421(4) ?
    C14 C15 . 1.374(5) ?
    C14 H14 . 0.9500 ?
    C15 C16 . 1.412(4) ?
    C15 H15 . 0.9500 ?
    C16 C17 . 1.367(4) ?
    C16 H16 . 0.9500 ?
    C17 C18 . 1.437(4) ?
    C19 C20 . 1.404(5) ?
    C19 H19 . 0.9500 ?
    C20 C21 . 1.352(5) ?
    C20 H20 . 0.9500 ?
    C21 C22 . 1.425(5) ?
    C21 H21 . 0.9500 ?
    C22 C23 . 1.399(5) ?
    C22 C27 . 1.416(4) ?
    C23 C24 . 1.371(5) ?
    C23 H23 . 0.9500 ?
    C24 C25 . 1.406(5) ?
    C24 H24 . 0.9500 ?
    C25 C26 . 1.367(5) ?
    C25 H25 . 0.9500 ?
    C26 C27 . 1.438(4) ?
    C28 C29 . 1.514(5) ?
    C29 H29A . 0.9800 ?
    C29 H29B . 0.9800 ?
    C29 H29C . 0.9800 ?
loop_
    _geom_angle_atom_site_label_1
    _geom_angle_atom_site_label_2
    _geom_angle_atom_site_label_3
    _geom_angle_site_symmetry_1
    _geom_angle_site_symmetry_3
    _geom_angle
    _geom_angle_publ_flag
    O5 Zn1 O1 . . 106.13(9) ?
    O5 Zn1 O3 . . 107.95(9) ?
    O1 Zn1 O3 . . 102.85(9) ?
    O5 Zn1 N2 . . 97.79(9) ?
    O1 Zn1 N2 . . 138.81(10) ?
    O3 Zn1 N2 . . 100.90(9) ?
    O5 Zn1 O2 . . 171.45(8) ?
    O1 Zn1 O2 . . 76.48(8) ?
    O3 Zn1 O2 . . 79.00(8) ?
    N2 Zn1 O2 . . 75.65(9) ?
    O1 Zn2 O3 . 2_766 174.06(8) ?
    O1 Zn2 N3 . 2_766 106.56(9) ?
    O3 Zn2 N3 2_766 2_766 79.38(9) ?
    O1 Zn2 N1 . . 79.00(9) ?
    O3 Zn2 N1 2_766 . 100.41(9) ?
    N3 Zn2 N1 2_766 . 97.67(10) ?
    O1 Zn2 O2 . . 78.13(8) ?
    O3 Zn2 O2 2_766 . 101.96(8) ?
    N3 Zn2 O2 2_766 . 92.21(9) ?
    N1 Zn2 O2 . . 156.85(9) ?
    O1 Zn2 O2 . 2_766 94.12(8) ?
    O3 Zn2 O2 2_766 2_766 80.07(8) ?
    N3 Zn2 O2 2_766 2_766 156.41(9) ?
    N1 Zn2 O2 . 2_766 97.33(8) ?
    O2 Zn2 O2 . 2_766 80.84(8) ?
    C8 O1 Zn1 . . 137.0(2) ?
    C8 O1 Zn2 . . 114.79(19) ?
    Zn1 O1 Zn2 . . 108.21(9) ?
    C17 O2 Zn2 . . 130.34(18) ?
    C17 O2 Zn2 . 2_766 116.92(17) ?
    Zn2 O2 Zn2 . 2_766 99.16(8) ?
    C17 O2 Zn1 . . 111.59(18) ?
    Zn2 O2 Zn1 . . 97.19(8) ?
    Zn2 O2 Zn1 2_766 . 94.70(8) ?
    C26 O3 Zn1 . . 132.98(19) ?
    C26 O3 Zn2 . 2_766 113.58(18) ?
    Zn1 O3 Zn2 . 2_766 105.54(9) ?
    C28 O5 Zn1 . . 105.6(2) ?
    H1W1 O1W H1W2 . . 110.6 ?
    H1W3 O1W' H1W4 . . 108.9 ?
    C1 N1 C9 . . 119.7(3) ?
    C1 N1 Zn2 . . 128.3(2) ?
    C9 N1 Zn2 . . 111.9(2) ?
    C10 N2 C18 . . 119.5(3) ?
    C10 N2 Zn1 . . 123.8(2) ?
    C18 N2 Zn1 . . 116.6(2) ?
    C19 N3 C27 . . 119.0(3) ?
    C19 N3 Zn2 . 2_766 128.9(2) ?
    C27 N3 Zn2 . 2_766 111.93(19) ?
    N1 C1 C2 . . 122.3(3) ?
    N1 C1 H1A . . 118.8 ?
    C2 C1 H1A . . 118.8 ?
    C3 C2 C1 . . 118.8(3) ?
    C3 C2 H2A . . 120.6 ?
    C1 C2 H2A . . 120.6 ?
    C2 C3 C4 . . 120.6(3) ?
    C2 C3 H3 . . 119.7 ?
    C4 C3 H3 . . 119.7 ?
    C5 C4 C9 . . 118.9(3) ?
    C5 C4 C3 . . 124.3(3) ?
    C9 C4 C3 . . 116.8(3) ?
    C6 C5 C4 . . 119.7(3) ?
    C6 C5 H5 . . 120.2 ?
    C4 C5 H5 . . 120.2 ?
    C5 C6 C7 . . 121.6(3) ?
    C5 C6 H6 . . 119.2 ?
    C7 C6 H6 . . 119.2 ?
    C8 C7 C6 . . 121.1(3) ?
    C8 C7 H7 . . 119.4 ?
    C6 C7 H7 . . 119.4 ?
    O1 C8 C7 . . 125.4(3) ?
    O1 C8 C9 . . 116.9(3) ?
    C7 C8 C9 . . 117.7(3) ?
    N1 C9 C4 . . 121.8(3) ?
    N1 C9 C8 . . 117.3(3) ?
    C4 C9 C8 . . 121.0(3) ?
    N2 C10 C11 . . 121.9(3) ?
    N2 C10 H10 . . 119.1 ?
    C11 C10 H10 . . 119.1 ?
    C12 C11 C10 . . 120.0(3) ?
    C12 C11 H11 . . 120.0 ?
    C10 C11 H11 . . 120.0 ?
    C11 C12 C13 . . 120.0(3) ?
    C11 C12 H12 . . 120.0 ?
    C13 C12 H12 . . 120.0 ?
    C14 C13 C12 . . 124.1(3) ?
    C14 C13 C18 . . 119.3(3) ?
    C12 C13 C18 . . 116.6(3) ?
    C15 C14 C13 . . 119.5(3) ?
    C15 C14 H14 . . 120.2 ?
    C13 C14 H14 . . 120.2 ?
    C14 C15 C16 . . 121.4(3) ?
    C14 C15 H15 . . 119.3 ?
    C16 C15 H15 . . 119.3 ?
    C17 C16 C15 . . 121.1(3) ?
    C17 C16 H16 . . 119.5 ?
    C15 C16 H16 . . 119.5 ?
    O2 C17 C16 . . 124.7(3) ?
    O2 C17 C18 . . 117.0(3) ?
    C16 C17 C18 . . 118.3(3) ?
    N2 C18 C13 . . 122.0(3) ?
    N2 C18 C17 . . 117.6(3) ?
    C13 C18 C17 . . 120.3(3) ?
    N3 C19 C20 . . 122.0(3) ?
    N3 C19 H19 . . 119.0 ?
    C20 C19 H19 . . 119.0 ?
    C21 C20 C19 . . 120.3(3) ?
    C21 C20 H20 . . 119.9 ?
    C19 C20 H20 . . 119.9 ?
    C20 C21 C22 . . 119.6(3) ?
    C20 C21 H21 . . 120.2 ?
    C22 C21 H21 . . 120.2 ?
    C23 C22 C27 . . 119.2(3) ?
    C23 C22 C21 . . 124.3(3) ?
    C27 C22 C21 . . 116.6(3) ?
    C24 C23 C22 . . 119.6(3) ?
    C24 C23 H23 . . 120.2 ?
    C22 C23 H23 . . 120.2 ?
    C23 C24 C25 . . 121.7(3) ?
    C23 C24 H24 . . 119.1 ?
    C25 C24 H24 . . 119.1 ?
    C26 C25 C24 . . 120.8(3) ?
    C26 C25 H25 . . 119.6 ?
    C24 C25 H25 . . 119.6 ?
    O3 C26 C25 . . 124.5(3) ?
    O3 C26 C27 . . 117.3(3) ?
    C25 C26 C27 . . 118.2(3) ?
    N3 C27 C22 . . 122.4(3) ?
    N3 C27 C26 . . 117.1(3) ?
    C22 C27 C26 . . 120.5(3) ?
    O4 C28 O5 . . 122.9(3) ?
    O4 C28 C29 . . 121.1(3) ?
    O5 C28 C29 . . 116.0(3) ?
    C28 C29 H29A . . 109.5 ?
    C28 C29 H29B . . 109.5 ?
    H29A C29 H29B . . 109.5 ?
    C28 C29 H29C . . 109.5 ?
    H29A C29 H29C . . 109.5 ?
    H29B C29 H29C . . 109.5 ?
loop_
    _geom_torsion_atom_site_label_1
    _geom_torsion_atom_site_label_2
    _geom_torsion_atom_site_label_3
    _geom_torsion_atom_site_label_4
    _geom_torsion_site_symmetry_1
    _geom_torsion_site_symmetry_2
    _geom_torsion_site_symmetry_3
    _geom_torsion_site_symmetry_4
    _geom_torsion
    _geom_torsion_publ_flag
    O5 Zn1 O1 C8 . . . . -10.2(3) ?
    O3 Zn1 O1 C8 . . . . 103.1(3) ?
    N2 Zn1 O1 C8 . . . . -133.2(3) ?
    O2 Zn1 O1 C8 . . . . 178.2(3) ?
    O5 Zn1 O1 Zn2 . . . . 171.85(9) ?
    O3 Zn1 O1 Zn2 . . . . -74.88(11) ?
    N2 Zn1 O1 Zn2 . . . . 48.84(17) ?
    O2 Zn1 O1 Zn2 . . . . 0.27(9) ?
    N3 Zn2 O1 C8 2_766 . . . 92.5(2) ?
    N1 Zn2 O1 C8 . . . . -2.3(2) ?
    O2 Zn2 O1 C8 . . . . -178.7(2) ?
    O2 Zn2 O1 C8 2_766 . . . -99.0(2) ?
    N3 Zn2 O1 Zn1 2_766 . . . -89.06(11) ?
    N1 Zn2 O1 Zn1 . . . . 176.12(12) ?
    O2 Zn2 O1 Zn1 . . . . -0.29(9) ?
    O2 Zn2 O1 Zn1 2_766 . . . 79.45(10) ?
    O1 Zn2 O2 C17 . . . . -126.2(2) ?
    O3 Zn2 O2 C17 2_766 . . . 59.9(2) ?
    N3 Zn2 O2 C17 2_766 . . . -19.7(2) ?
    N1 Zn2 O2 C17 . . . . -135.2(3) ?
    O2 Zn2 O2 C17 2_766 . . . 137.6(3) ?
    O1 Zn2 O2 Zn2 . . . 2_766 96.21(9) ?
    O3 Zn2 O2 Zn2 2_766 . . 2_766 -77.72(9) ?
    N3 Zn2 O2 Zn2 2_766 . . 2_766 -157.33(10) ?
    N1 Zn2 O2 Zn2 . . . 2_766 87.2(2) ?
    O2 Zn2 O2 Zn2 2_766 . . 2_766 0.0 ?
    O1 Zn2 O2 Zn1 . . . . 0.24(8) ?
    O3 Zn2 O2 Zn1 2_766 . . . -173.69(7) ?
    N3 Zn2 O2 Zn1 2_766 . . . 106.71(9) ?
    N1 Zn2 O2 Zn1 . . . . -8.7(2) ?
    O2 Zn2 O2 Zn1 2_766 . . . -95.97(9) ?
    O1 Zn1 O2 C17 . . . . 138.47(19) ?
    O3 Zn1 O2 C17 . . . . -115.28(19) ?
    N2 Zn1 O2 C17 . . . . -10.89(18) ?
    O1 Zn1 O2 Zn2 . . . . -0.25(8) ?
    O3 Zn1 O2 Zn2 . . . . 105.99(9) ?
    N2 Zn1 O2 Zn2 . . . . -149.61(10) ?
    O1 Zn1 O2 Zn2 . . . 2_766 -100.12(9) ?
    O3 Zn1 O2 Zn2 . . . 2_766 6.13(8) ?
    N2 Zn1 O2 Zn2 . . . 2_766 110.52(9) ?
    O5 Zn1 O3 C26 . . . . 32.8(3) ?
    O1 Zn1 O3 C26 . . . . -79.1(3) ?
    N2 Zn1 O3 C26 . . . . 134.8(3) ?
    O2 Zn1 O3 C26 . . . . -152.3(3) ?
    O5 Zn1 O3 Zn2 . . . 2_766 178.57(9) ?
    O1 Zn1 O3 Zn2 . . . 2_766 66.64(11) ?
    N2 Zn1 O3 Zn2 . . . 2_766 -79.45(11) ?
    O2 Zn1 O3 Zn2 . . . 2_766 -6.58(8) ?
    O1 Zn1 O5 C28 . . . . -72.3(2) ?
    O3 Zn1 O5 C28 . . . . 178.01(19) ?
    N2 Zn1 O5 C28 . . . . 73.8(2) ?
    O1 Zn2 N1 C1 . . . . 179.9(3) ?
    O3 Zn2 N1 C1 2_766 . . . -6.2(3) ?
    N3 Zn2 N1 C1 2_766 . . . 74.4(3) ?
    O2 Zn2 N1 C1 . . . . -171.2(2) ?
    O2 Zn2 N1 C1 2_766 . . . -87.4(3) ?
    O1 Zn2 N1 C9 . . . . 3.41(19) ?
    O3 Zn2 N1 C9 2_766 . . . 177.39(19) ?
    N3 Zn2 N1 C9 2_766 . . . -102.1(2) ?
    O2 Zn2 N1 C9 . . . . 12.4(3) ?
    O2 Zn2 N1 C9 2_766 . . . 96.2(2) ?
    O5 Zn1 N2 C10 . . . . 10.5(3) ?
    O1 Zn1 N2 C10 . . . . 136.1(2) ?
    O3 Zn1 N2 C10 . . . . -99.5(2) ?
    O2 Zn1 N2 C10 . . . . -175.1(3) ?
    O5 Zn1 N2 C18 . . . . -164.5(2) ?
    O1 Zn1 N2 C18 . . . . -38.9(3) ?
    O3 Zn1 N2 C18 . . . . 85.4(2) ?
    O2 Zn1 N2 C18 . . . . 9.9(2) ?
    C9 N1 C1 C2 . . . . 0.0(5) ?
    Zn2 N1 C1 C2 . . . . -176.2(2) ?
    N1 C1 C2 C3 . . . . 0.3(5) ?
    C1 C2 C3 C4 . . . . -0.5(5) ?
    C2 C3 C4 C5 . . . . -178.6(3) ?
    C2 C3 C4 C9 . . . . 0.3(5) ?
    C9 C4 C5 C6 . . . . -1.5(5) ?
    C3 C4 C5 C6 . . . . 177.4(3) ?
    C4 C5 C6 C7 . . . . 1.5(6) ?
    C5 C6 C7 C8 . . . . 0.4(6) ?
    Zn1 O1 C8 C7 . . . . 2.4(5) ?
    Zn2 O1 C8 C7 . . . . -179.7(3) ?
    Zn1 O1 C8 C9 . . . . -177.0(2) ?
    Zn2 O1 C8 C9 . . . . 0.9(3) ?
    C6 C7 C8 O1 . . . . 178.4(3) ?
    C6 C7 C8 C9 . . . . -2.2(5) ?
    C1 N1 C9 C4 . . . . -0.2(4) ?
    Zn2 N1 C9 C4 . . . . 176.6(2) ?
    C1 N1 C9 C8 . . . . 179.1(3) ?
    Zn2 N1 C9 C8 . . . . -4.1(3) ?
    C5 C4 C9 N1 . . . . 179.0(3) ?
    C3 C4 C9 N1 . . . . 0.0(4) ?
    C5 C4 C9 C8 . . . . -0.3(5) ?
    C3 C4 C9 C8 . . . . -179.3(3) ?
    O1 C8 C9 N1 . . . . 2.3(4) ?
    C7 C8 C9 N1 . . . . -177.2(3) ?
    O1 C8 C9 C4 . . . . -178.4(3) ?
    C7 C8 C9 C4 . . . . 2.1(5) ?
    C18 N2 C10 C11 . . . . 1.9(5) ?
    Zn1 N2 C10 C11 . . . . -173.0(2) ?
    N2 C10 C11 C12 . . . . 0.9(5) ?
    C10 C11 C12 C13 . . . . -2.1(5) ?
    C11 C12 C13 C14 . . . . -179.3(3) ?
    C11 C12 C13 C18 . . . . 0.7(4) ?
    C12 C13 C14 C15 . . . . 178.4(3) ?
    C18 C13 C14 C15 . . . . -1.7(5) ?
    C13 C14 C15 C16 . . . . 0.0(5) ?
    C14 C15 C16 C17 . . . . 1.5(5) ?
    Zn2 O2 C17 C16 . . . . -50.7(4) ?
    Zn2 O2 C17 C16 2_766 . . . 81.0(3) ?
    Zn1 O2 C17 C16 . . . . -171.5(2) ?
    Zn2 O2 C17 C18 . . . . 131.3(2) ?
    Zn2 O2 C17 C18 2_766 . . . -96.9(3) ?
    Zn1 O2 C17 C18 . . . . 10.5(3) ?
    C15 C16 C17 O2 . . . . -179.2(3) ?
    C15 C16 C17 C18 . . . . -1.2(4) ?
    C10 N2 C18 C13 . . . . -3.4(4) ?
    Zn1 N2 C18 C13 . . . . 171.9(2) ?
    C10 N2 C18 C17 . . . . 176.8(3) ?
    Zn1 N2 C18 C17 . . . . -7.9(3) ?
    C14 C13 C18 N2 . . . . -177.9(3) ?
    C12 C13 C18 N2 . . . . 2.1(4) ?
    C14 C13 C18 C17 . . . . 1.9(4) ?
    C12 C13 C18 C17 . . . . -178.2(3) ?
    O2 C17 C18 N2 . . . . -2.5(4) ?
    C16 C17 C18 N2 . . . . 179.4(3) ?
    O2 C17 C18 C13 . . . . 177.7(3) ?
    C16 C17 C18 C13 . . . . -0.4(4) ?
    C27 N3 C19 C20 . . . . -0.5(5) ?
    Zn2 N3 C19 C20 2_766 . . . -175.8(2) ?
    N3 C19 C20 C21 . . . . 3.0(5) ?
    C19 C20 C21 C22 . . . . -2.1(5) ?
    C20 C21 C22 C23 . . . . 177.8(3) ?
    C20 C21 C22 C27 . . . . -0.9(5) ?
    C27 C22 C23 C24 . . . . -1.5(6) ?
    C21 C22 C23 C24 . . . . 179.8(4) ?
    C22 C23 C24 C25 . . . . 0.3(7) ?
    C23 C24 C25 C26 . . . . 0.4(6) ?
    Zn1 O3 C26 C25 . . . . -27.0(5) ?
    Zn2 O3 C26 C25 2_766 . . . -170.7(3) ?
    Zn1 O3 C26 C27 . . . . 152.3(2) ?
    Zn2 O3 C26 C27 2_766 . . . 8.6(3) ?
    C24 C25 C26 O3 . . . . 179.3(3) ?
    C24 C25 C26 C27 . . . . 0.0(5) ?
    C19 N3 C27 C22 . . . . -2.7(4) ?
    Zn2 N3 C27 C22 2_766 . . . 173.4(2) ?
    C19 N3 C27 C26 . . . . 179.9(3) ?
    Zn2 N3 C27 C26 2_766 . . . -4.0(3) ?
    C23 C22 C27 N3 . . . . -175.4(3) ?
    C21 C22 C27 N3 . . . . 3.4(5) ?
    C23 C22 C27 C26 . . . . 1.9(5) ?
    C21 C22 C27 C26 . . . . -179.3(3) ?
    O3 C26 C27 N3 . . . . -3.1(4) ?
    C25 C26 C27 N3 . . . . 176.3(3) ?
    O3 C26 C27 C22 . . . . 179.5(3) ?
    C25 C26 C27 C22 . . . . -1.2(5) ?
    Zn1 O5 C28 O4 . . . . 0.2(4) ?
    Zn1 O5 C28 C29 . . . . -179.0(2) ?
loop_
    _geom_hbond_atom_site_label_D
    _geom_hbond_atom_site_label_H
    _geom_hbond_atom_site_label_A
    _geom_hbond_site_symmetry_A
    _geom_hbond_distance_DH
    _geom_hbond_distance_HA
    _geom_hbond_distance_DA
    _geom_hbond_angle_DHA
    _geom_hbond_publ_flag
    O1w H1w1 O4 . 0.84 2.04 2.858(6) 166 yes
    O1w' H1w3 O4 . 0.84 2.04 2.83(2) 157 yes
