# Supplementary material for: Bis(acetato-κO)bis­(μ3-quinolin-8-olato-κ4 N,O:O:O)tetra­kis(μ2-quinolin-8-olato-κ3 N,O:O)tetra­zinc(II) dihydrate
Source: Acta Crystallogr Sect E Struct Rep Online. 2009 Jun 6;65(Pt 7):m712–3. doi: 10.1107/S1600536809020157 (PMC2969311; doi:10.1107/S1600536809020157)
Supplement: Supplementary file 2 [file e-65-0m712-Isup2.hkl]

# 
# h,k,l, Fc-squared, Fo-squared, sigma(Fo-squared) and status flag 
# 
data_I
_shelx_title '  P-1' 
_shelx_refln_list_code          4 
_shelx_F_calc_maximum      208.71 
_exptl_crystal_F_000       652.00 
_reflns_d_resolution_high  0.7696 
 
loop_ 
 _symmetry_equiv_pos_as_xyz 
 'x, y, z' 
 '-x, -y, -z' 
 
_cell_length_a    11.3313 
_cell_length_b    11.8367 
_cell_length_c    13.5379 
_cell_angle_alpha 111.070 
_cell_angle_beta  107.740 
_cell_angle_gamma 112.579 
 
_shelx_F_squared_multiplier     1.000 
 
loop_ 
 _refln_index_h 
 _refln_index_k 
 _refln_index_l 
 _refln_F_squared_calc 
 _refln_F_squared_meas 
 _refln_F_squared_sigma 
 _refln_observed_status 
   1   0   0     5213.82     5844.00    132.69 o 
   2   0   0     2959.44     2872.34     55.25 o 
   3   0   0       26.39       31.40     14.90 o 
   4   0   0     1126.54     1034.14     53.48 o 
   5   0   0      449.20      435.44     40.83 o 
   6   0   0      172.82      203.87     16.14 o 
   7   0   0      912.91      950.29     47.36 o 
   8   0   0     2310.93     2298.61     75.81 o 
   9   0   0      387.47      380.43     39.24 o 
  10   0   0       61.67       72.17     46.12 o 
  11   0   0        0.63       -9.68     31.28 o 
 -12   1   0        3.46       32.13     34.11 o 
 -11   1   0      703.30      793.13     56.48 o 
 -10   1   0     1343.09     1330.71     64.06 o 
  -9   1   0       34.16       22.51     23.05 o 
  -8   1   0        0.36      -17.44     20.10 o 
  -7   1   0     1213.72     1231.14     49.25 o 
  -6   1   0      262.46      219.94     22.78 o 
  -5   1   0     1676.69     1750.03     70.63 o 
  -4   1   0     1821.32     1917.99     46.94 o 
  -3   1   0     2393.24     2283.61     39.48 o 
  -2   1   0     6470.69     7132.34    220.46 o 
  -1   1   0     9712.26    11031.10    145.57 o 
   0   1   0     2051.13     2196.87     43.65 o 
   1   1   0      116.74      158.12      5.50 o 
   2   1   0      236.54      205.34     15.08 o 
   3   1   0     1073.81      951.96     60.51 o 
   4   1   0     1129.78     1065.46     39.93 o 
   5   1   0     1992.45     2253.85     63.98 o 
   6   1   0     1085.75     1068.45     47.65 o 
   7   1   0     4507.37     4354.59    108.61 o 
   8   1   0      285.17      301.79     51.51 o 
   9   1   0       41.51       39.01     29.14 o 
  10   1   0      266.80      302.64     43.86 o 
  11   1   0      175.73      164.13     43.11 o 
 -12   2   0      427.86      475.44     63.14 o 
 -11   2   0     1223.19     1200.32     62.45 o 
 -10   2   0      583.16      524.47     42.07 o 
  -9   2   0        0.49       -4.22     19.39 o 
  -8   2   0     2648.15     2555.33     73.59 o 
  -7   2   0     2929.88     2993.24     83.69 o 
  -6   2   0       32.56       43.69     14.60 o 
  -5   2   0      116.22      102.70     13.58 o 
  -4   2   0     5516.50     5403.73     79.06 o 
  -3   2   0    34098.40    34472.88    536.81 o 
  -2   2   0      642.10      714.66     40.21 o 
  -1   2   0      610.19      607.46     15.09 o 
   0   2   0    18027.75    20754.18    517.82 o 
   1   2   0      116.34       81.75      8.26 o 
   2   2   0       10.47       34.82      6.73 o 
   3   2   0     2102.79     2062.34     59.57 o 
   4   2   0      413.51      386.35     36.72 o 
   5   2   0       35.33       16.40     18.76 o 
   6   2   0     3432.78     3470.94    159.94 o 
   7   2   0     1435.48     1434.71     62.42 o 
   8   2   0       12.27        8.85     26.23 o 
   9   2   0      254.42      350.62     74.87 o 
  10   2   0      228.30      265.35     46.22 o 
 -13   3   0        1.21      -34.40     30.69 o 
 -12   3   0      312.04      309.58     40.00 o 
 -11   3   0      351.25      387.10     39.30 o 
 -10   3   0      320.34      304.28     33.04 o 
  -9   3   0      154.69      164.33     33.40 o 
  -8   3   0     2575.47     2439.59     68.23 o 
  -7   3   0      190.17      200.24     21.25 o 
  -6   3   0      122.43       98.80     13.03 o 
  -5   3   0     1790.38     1649.20     42.84 o 
  -4   3   0     8249.43     8213.11     97.16 o 
  -3   3   0     1220.37     1246.59     40.90 o 
  -2   3   0     7263.74     8181.28    146.50 o 
  -1   3   0     1832.14     1947.25     64.57 o 
   0   3   0     6292.87     6573.90    116.59 o 
   1   3   0      188.07      234.81     11.54 o 
   2   3   0     2642.89     2911.66     44.48 o 
   3   3   0       28.98       21.27      7.71 o 
   4   3   0      614.51      497.05     33.93 o 
   5   3   0     1891.85     1988.54     67.50 o 
   6   3   0       19.85       33.85     24.26 o 
   7   3   0      123.30      147.61     32.70 o 
   8   3   0       17.32       15.39     37.87 o 
   9   3   0      287.88      346.55     54.80 o 
 -13   4   0       32.70       47.79     30.71 o 
 -12   4   0       31.68       26.08     26.99 o 
 -11   4   0     1177.54     1203.09     57.13 o 
 -10   4   0      144.19      130.44     27.39 o 
  -9   4   0      595.07      697.98     38.15 o 
  -8   4   0        2.86       -8.48     12.72 o 
  -7   4   0      267.48      271.48     22.56 o 
  -6   4   0      110.73      136.59     12.84 o 
  -5   4   0     4128.73     3994.75     56.55 o 
  -4   4   0     6476.53     6790.29    117.75 o 
  -3   4   0     1845.34     1970.92     37.96 o 
  -2   4   0     1024.58     1057.50     26.53 o 
  -1   4   0     4119.13     4284.45     67.74 o 
   0   4   0      315.49      276.99     35.11 o 
   1   4   0       17.46       -0.80      9.08 o 
   2   4   0      909.28      844.57     23.14 o 
   3   4   0     7021.74     7179.64     96.39 o 
   4   4   0      420.66      385.11     33.66 o 
   5   4   0        7.84        9.07     23.49 o 
   6   4   0      988.06      906.51     53.64 o 
   7   4   0     1038.33      935.93     59.25 o 
   8   4   0       82.87       88.11     36.88 o 
   9   4   0      156.41      115.50     62.88 o 
 -13   5   0       99.98       66.30     42.59 o 
 -12   5   0     1191.60     1205.16     85.35 o 
 -11   5   0     1081.52     1132.07     54.32 o 
 -10   5   0       12.40        5.53     13.79 o 
  -9   5   0      140.22      140.98     16.13 o 
  -8   5   0     3096.07     3042.04     52.72 o 
  -7   5   0      330.40      322.25     16.35 o 
  -6   5   0       52.14       57.08     11.98 o 
  -5   5   0     4840.52     5125.58     97.36 o 
  -4   5   0     7147.20     7523.23    172.63 o 
  -3   5   0      385.36      374.89     17.99 o 
  -2   5   0     6295.37     6612.35    162.86 o 
  -1   5   0     1543.90     1608.07     36.84 o 
   0   5   0      808.57      938.71     28.87 o 
   1   5   0      622.80      614.31     24.64 o 
   2   5   0     4967.29     5006.56     84.21 o 
   3   5   0     1515.92     1508.86     84.54 o 
   4   5   0        4.01       25.72     33.54 o 
   5   5   0      630.92      690.75     68.98 o 
   6   5   0      947.76     1105.20     89.50 o 
   7   5   0       36.28       75.89     50.00 o 
   8   5   0       35.49       62.55     55.01 o 
 -13   6   0      946.54      897.90     82.04 o 
 -12   6   0     1144.84      953.76     77.78 o 
 -11   6   0      168.49      168.42     36.47 o 
 -10   6   0       28.04       24.81     13.42 o 
  -9   6   0      371.85      411.52     35.48 o 
  -8   6   0     3209.84     3161.24     71.63 o 
  -7   6   0     1401.65     1467.33     37.52 o 
  -6   6   0     1056.27     1074.10     59.31 o 
  -5   6   0     7563.06     7432.81    174.58 o 
  -4   6   0     3511.76     3548.78     75.75 o 
  -3   6   0        3.49       17.97     10.78 o 
  -2   6   0       29.23       41.28     11.93 o 
  -1   6   0      171.85      142.11     15.43 o 
   0   6   0     1921.88     1965.73     46.32 o 
   1   6   0      925.14      914.81     32.37 o 
   2   6   0      245.97      269.50     28.77 o 
   3   6   0     1003.89     1093.23     78.78 o 
   4   6   0       95.42      130.38     43.37 o 
   5   6   0     1396.21     1500.38    101.26 o 
   6   6   0      139.97      110.76     52.22 o 
   7   6   0        4.83      -45.41     45.67 o 
 -13   7   0      517.92      483.06     63.49 o 
 -12   7   0        6.90       19.71     34.55 o 
 -11   7   0      469.88      466.82     38.94 o 
 -10   7   0       42.64       35.15     20.67 o 
  -9   7   0      218.67      259.50     21.52 o 
  -8   7   0        8.94       11.15     15.08 o 
  -7   7   0      245.83      259.68     24.28 o 
  -6   7   0     1437.46     1331.38     45.04 o 
  -5   7   0     8945.24     8930.55    211.49 o 
  -4   7   0     1033.10     1066.27     40.97 o 
  -3   7   0      149.53      129.64     38.89 o 
  -2   7   0      337.31      362.46     26.29 o 
  -1   7   0     3526.35     3577.10     61.08 o 
   0   7   0      232.02      238.76     18.58 o 
   1   7   0       49.26       36.00     21.88 o 
   2   7   0     1888.12     2099.57    104.76 o 
   3   7   0      981.94     1023.19     80.01 o 
   4   7   0      400.59      273.95     56.99 o 
   5   7   0       34.02       -4.16     42.30 o 
   6   7   0      126.21      150.68     60.29 o 
 -14   8   0       36.76       79.39     43.78 o 
 -13   8   0       79.28       16.88     37.81 o 
 -12   8   0     1042.81      992.76     55.36 o 
 -11   8   0      190.61      171.19     28.94 o 
 -10   8   0      481.87      424.62     35.07 o 
  -9   8   0      349.57      381.73     34.63 o 
  -8   8   0     1339.59     1332.60    107.30 o 
  -7   8   0        6.49      -15.62     14.95 o 
  -6   8   0     1684.46     1598.56     52.38 o 
  -5   8   0      629.19      609.20     34.03 o 
  -4   8   0       11.71       -8.02     15.92 o 
  -3   8   0      705.17      729.01     37.48 o 
  -2   8   0     1438.96     1433.70     43.88 o 
  -1   8   0      630.78      652.63     33.06 o 
   0   8   0       38.43       38.23     29.79 o 
   1   8   0     2394.06     2212.33    106.05 o 
   2   8   0     2936.47     2939.40    131.05 o 
   3   8   0      115.27       82.27     46.65 o 
   4   8   0        1.40      -37.00     40.91 o 
   5   8   0       86.57      141.16     59.59 o 
 -13   9   0      582.34      507.25     51.95 o 
 -12   9   0      407.59      423.68     39.97 o 
 -11   9   0        0.21      -30.18     20.12 o 
 -10   9   0        2.03      -27.49     18.33 o 
  -9   9   0      105.69      107.67     23.40 o 
  -8   9   0     2222.20     2109.42     70.49 o 
  -7   9   0       59.61       73.16     20.75 o 
  -6   9   0       12.56       10.80     18.58 o 
  -5   9   0     1028.59     1047.15    105.80 o 
  -4   9   0      379.20      441.55     31.72 o 
  -3   9   0      401.97      379.18     44.47 o 
  -2   9   0        4.61       10.91     20.33 o 
  -1   9   0      463.65      475.72     34.63 o 
   0   9   0      128.70      144.46     24.03 o 
   1   9   0     2500.29     2636.72    147.94 o 
   2   9   0      122.30      158.22     49.78 o 
   3   9   0       11.40       22.54     44.17 o 
   4   9   0       68.54       43.39     50.89 o 
 -13  10   0      392.69      317.68     39.93 o 
 -12  10   0       29.56        0.36     25.06 o 
 -11  10   0      247.83      225.30     32.66 o 
 -10  10   0     1621.80     1512.32    117.11 o 
  -9  10   0     2541.54     2633.62     78.45 o 
  -8  10   0       96.51      108.68     24.36 o 
  -7  10   0       74.65       62.34     22.18 o 
  -6  10   0     2508.60     2387.22     72.32 o 
  -5  10   0     1866.12     1905.98     60.94 o 
  -4  10   0      778.42      733.13     40.90 o 
  -3  10   0        2.79       15.52     17.83 o 
  -2  10   0      832.45      839.59     39.76 o 
  -1  10   0      758.36      700.91     42.79 o 
   0  10   0       29.60       41.13     28.83 o 
   1  10   0       24.01       -5.30     54.61 o 
   2  10   0      272.61      268.62     95.83 o 
 -13  11   0        5.38        1.75     28.83 o 
 -12  11   0      243.41      268.58     36.59 o 
 -11  11   0        5.75       22.36     24.60 o 
 -10  11   0     1807.86     1647.28    101.91 o 
  -9  11   0      554.85      507.39     39.99 o 
  -8  11   0      252.97      259.64     40.52 o 
  -7  11   0      418.81      411.85     40.29 o 
  -6  11   0       13.55       23.68     30.21 o 
  -5  11   0       29.50        3.27     24.93 o 
  -4  11   0        1.37       16.08     25.41 o 
  -3  11   0     1861.13     1862.23     88.39 o 
  -2  11   0     1441.45     1345.89     52.10 o 
  -1  11   0       44.59      -11.05     26.10 o 
   0  11   0        9.13      -40.64     27.10 o 
   1  11   0      837.22      754.04     73.08 o 
 -12  12   0      240.68      200.18     36.08 o 
 -11  12   0        2.18        2.69     25.40 o 
 -10  12   0      187.47      165.14     32.68 o 
  -9  12   0     1044.64     1048.65    123.02 o 
  -8  12   0      280.11      298.47     34.88 o 
  -7  12   0       27.96       -8.08     31.63 o 
  -6  12   0       16.04       12.63     35.84 o 
  -5  12   0      193.50      141.19     33.39 o 
  -4  12   0      212.62      198.10     36.75 o 
  -3  12   0     1098.93      967.12    162.12 o 
  -2  12   0      119.48      147.31     48.25 o 
  -1  12   0      176.82      177.47     38.40 o 
 -11  13   0       40.82       77.93     31.30 o 
 -10  13   0      576.65      566.70    127.76 o 
  -9  13   0      170.29      171.48     46.17 o 
  -8  13   0       98.33       84.27     33.17 o 
  -7  13   0       91.81       78.75     32.68 o 
  -6  13   0      210.83      319.96     67.80 o 
  -5  13   0      164.50      171.32     60.09 o 
  -4  13   0      135.47      100.04     58.27 o 
 -10  14   0      153.73      216.85     75.92 o 
  -9  14   0        4.39       16.54     53.06 o 
  -8  14   0       37.41       -7.74     56.92 o 
  -7  14   0      642.20      636.02     92.09 o 
  -6  14   0      407.82      445.29     82.33 o 
   4 -14   1       68.66      137.78     59.81 o 
   5 -14   1      316.71      373.39     75.79 o 
   6 -14   1      353.16      546.20     84.46 o 
   7 -14   1        4.40      -33.81     30.08 o 
   8 -14   1      147.43      140.19     49.49 o 
   9 -14   1     1478.79     1402.71    111.53 o 
  10 -14   1     1573.21     1583.21     74.45 o 
   2 -13   1       28.28       92.47     49.64 o 
   3 -13   1      439.38      515.16     50.41 o 
   4 -13   1      177.49      150.92     37.23 o 
   5 -13   1      839.04      794.62     57.24 o 
   6 -13   1        7.62        2.26     38.01 o 
   7 -13   1      234.20      214.02     49.90 o 
   8 -13   1      117.97      103.57     31.63 o 
   9 -13   1      271.62      249.38     36.45 o 
  10 -13   1      200.45      238.20     37.04 o 
  11 -13   1       11.39       -6.76     27.33 o 
  12 -13   1      736.18      750.33     56.06 o 
   0 -12   1       28.66       73.60     34.95 o 
   1 -12   1      112.08      177.17     53.65 o 
   2 -12   1      879.55      879.65    105.29 o 
   3 -12   1      884.01      839.63     55.92 o 
   4 -12   1       79.11       91.91     35.12 o 
   5 -12   1       10.73       13.60     34.32 o 
   6 -12   1      448.75      468.51     58.67 o 
   7 -12   1        6.11      -28.01     47.77 o 
   8 -12   1      772.26      745.78     47.88 o 
   9 -12   1      474.72      442.11     64.53 o 
  10 -12   1      613.57      499.64     43.01 o 
  11 -12   1      142.32      167.50     33.72 o 
  12 -12   1      592.64      592.75     49.13 o 
  -2 -11   1      422.39      416.85     50.54 o 
  -1 -11   1        3.59       15.92     31.27 o 
   0 -11   1       21.37        8.52     28.66 o 
   1 -11   1     1084.68     1166.43     60.78 o 
   2 -11   1     1769.29     1703.10    118.36 o 
   3 -11   1       72.14       90.54     43.54 o 
   4 -11   1       29.34       25.74     33.64 o 
   5 -11   1      698.12      766.47     64.39 o 
   6 -11   1       20.33       16.76     23.59 o 
   7 -11   1      283.46      291.72     32.84 o 
   8 -11   1        3.93       24.72     22.37 o 
   9 -11   1     1811.62     1758.08     66.48 o 
  10 -11   1      619.95      632.28     75.59 o 
  11 -11   1      500.24      497.60     48.81 o 
  12 -11   1      134.06      141.59     58.96 o 
  13 -11   1       11.20      -33.52     26.29 o 
  -3 -10   1       83.84       50.15     36.70 o 
  -2 -10   1       26.30      -33.49     28.41 o 
  -1 -10   1      476.94      462.91     45.15 o 
   0 -10   1      172.94      120.66     31.05 o 
   1 -10   1      664.42      678.71     50.23 o 
   2 -10   1        5.74       15.09     23.81 o 
   3 -10   1      189.05      128.43     26.24 o 
   4 -10   1     2958.48     3038.41    119.79 o 
   5 -10   1     2645.87     2745.21    148.85 o 
   6 -10   1       17.52      -21.38     20.81 o 
   7 -10   1       45.56        0.40     19.93 o 
   8 -10   1     1364.16     1365.06     56.13 o 
   9 -10   1      941.06      928.32     48.60 o 
  10 -10   1        3.85       21.33     22.62 o 
  11 -10   1       44.80       26.64     24.41 o 
  12 -10   1      714.72      721.42     50.37 o 
  13 -10   1      248.31      228.36     38.40 o 
  -4  -9   1        4.28       -1.44     44.81 o 
  -3  -9   1       46.41      104.74     48.14 o 
  -2  -9   1     1791.49     1921.09     76.33 o 
  -1  -9   1      748.05      753.64     53.20 o 
   0  -9   1       35.77       37.65     19.39 o 
   1  -9   1        5.70       -2.58     17.65 o 
   2  -9   1      657.46      781.82     41.42 o 
   3  -9   1      867.40      868.90     41.75 o 
   4  -9   1      673.44      689.51     36.43 o 
   5  -9   1        6.27      -18.86     31.07 o 
   6  -9   1      665.85      775.56     41.37 o 
   7  -9   1      678.37      698.58     67.76 o 
   8  -9   1     6661.26     6424.17    134.39 o 
   9  -9   1       79.76       64.28     21.67 o 
  10  -9   1       50.20       54.26     22.98 o 
  11  -9   1      868.86      872.47     91.30 o 
  12  -9   1      762.86      752.88     50.44 o 
  13  -9   1       62.08       65.50     30.14 o 
  -5  -8   1        0.00      -41.28     41.50 o 
  -4  -8   1       74.44       72.21     46.70 o 
  -3  -8   1     2848.65     2660.07    126.44 o 
  -2  -8   1     1298.25     1329.74     85.55 o 
  -1  -8   1        5.93       -4.54     18.09 o 
   0  -8   1      423.73      367.76     27.20 o 
   1  -8   1     2676.91     2714.20     77.73 o 
   2  -8   1     1847.24     2032.90     59.83 o 
   3  -8   1       51.57       23.54     16.86 o 
   4  -8   1      645.38      674.60     82.77 o 
   5  -8   1     4408.06     4436.32    105.57 o 
   6  -8   1      909.74      916.35     41.01 o 
   7  -8   1     1362.95     1303.75     49.41 o 
   8  -8   1      262.74      269.36     28.35 o 
   9  -8   1      140.62      159.78     42.31 o 
  10  -8   1       15.34       12.26     20.55 o 
  11  -8   1      802.61      815.40     49.22 o 
  12  -8   1       26.88       29.11     26.78 o 
  13  -8   1        1.80      -36.77     34.19 o 
  -6  -7   1       52.90       47.15     51.45 o 
  -5  -7   1      357.49      347.39     60.79 o 
  -4  -7   1      794.32      707.94     70.56 o 
  -3  -7   1     1134.14      997.50     76.40 o 
  -2  -7   1       54.52       15.99     31.79 o 
  -1  -7   1        2.95        1.87     19.72 o 
   0  -7   1     2158.32     2138.88     63.65 o 
   1  -7   1      991.36     1037.98     41.99 o 
   2  -7   1      103.09      159.52     19.55 o 
   3  -7   1      145.28      165.39     18.56 o 
   4  -7   1     9016.62     9184.32    229.44 o 
   5  -7   1     7715.54     7873.77    145.69 o 
   6  -7   1      285.74      297.07     54.60 o 
   7  -7   1      440.10      434.94     40.02 o 
   8  -7   1     1534.26     1477.92     40.25 o 
   9  -7   1      143.36      126.67     23.95 o 
  10  -7   1       45.00       33.22     21.91 o 
  11  -7   1       28.38       31.12     24.43 o 
  12  -7   1      644.83      539.66     63.26 o 
  13  -7   1       58.13      -23.08     38.27 o 
  -7  -6   1      714.62      742.79     84.00 o 
  -6  -6   1     1416.75     1466.74    103.04 o 
  -5  -6   1      295.04      333.59     39.65 o 
  -4  -6   1       20.40       35.89     33.35 o 
  -3  -6   1      280.59      280.69     32.42 o 
  -2  -6   1     1170.27     1286.99    116.32 o 
  -1  -6   1       15.33      -11.94     15.83 o 
   0  -6   1     1895.74     1886.38     54.44 o 
   1  -6   1     1267.69     1349.22     66.68 o 
   2  -6   1     1071.86     1214.45     38.40 o 
   3  -6   1     3563.28     3794.50     80.77 o 
   4  -6   1     6293.75     6399.34    169.06 o 
   5  -6   1        8.01       14.10     11.76 o 
   6  -6   1       92.56      101.33     12.47 o 
   7  -6   1     1658.23     1602.11     33.45 o 
   8  -6   1     1477.28     1547.99     35.31 o 
   9  -6   1        4.66        1.79     11.91 o 
  10  -6   1       46.52       41.28     14.62 o 
  12  -6   1      623.29      471.23     62.68 o 
  13  -6   1        0.57      -30.36     37.03 o 
  -8  -5   1      157.69      182.82     41.84 o 
  -7  -5   1     1374.85     1226.95     66.70 o 
  -6  -5   1      789.66      786.44     51.92 o 
  -5  -5   1        0.23       -7.14     22.56 o 
  -4  -5   1     1391.55     1323.56     56.94 o 
  -3  -5   1     4820.61     4937.14     86.39 o 
  -2  -5   1      753.91      769.95     28.93 o 
  -1  -5   1      168.05      189.68     20.62 o 
   0  -5   1      437.22      397.34     30.76 o 
   1  -5   1     1668.80     1713.41     44.96 o 
   2  -5   1      290.35      331.64     31.99 o 
   3  -5   1     2897.82     3286.34     68.73 o 
   4  -5   1        3.57       31.10     11.50 o 
   5  -5   1     3016.59     3041.29     52.44 o 
   6  -5   1      669.64      642.49     19.75 o 
   7  -5   1     2312.10     2312.58     42.11 o 
   8  -5   1      137.11      159.92     15.31 o 
   9  -5   1       30.86       35.06     14.36 o 
  10  -5   1     1225.91     1302.25     54.23 o 
  11  -5   1      799.81      918.79     41.10 o 
  12  -5   1       19.54       -9.85     36.75 o 
  13  -5   1       62.64        6.96     42.64 o 
  -9  -4   1      269.29      225.41     76.66 o 
  -8  -4   1      145.83      118.02     35.31 o 
  -7  -4   1      425.88      400.08     42.08 o 
  -6  -4   1        6.37       -3.25     28.99 o 
  -5  -4   1      183.26      247.88     63.66 o 
  -4  -4   1     3340.97     3418.85     88.41 o 
  -3  -4   1     1144.30     1164.94     32.34 o 
  -2  -4   1        0.96       -6.02      9.76 o 
  -1  -4   1     1045.93     1080.73     36.72 o 
   0  -4   1    18697.13    19653.34    312.56 o 
   1  -4   1       56.36       67.63     11.54 o 
   2  -4   1     1203.60     1384.22     37.06 o 
   3  -4   1     2516.59     2744.97     57.31 o 
   4  -4   1    25826.37    26075.21    285.26 o 
   5  -4   1      237.53      241.74     12.01 o 
   6  -4   1        3.67       15.19      8.54 o 
   7  -4   1        6.89       -7.37     13.21 o 
   8  -4   1     1022.73     1064.04     45.70 o 
   9  -4   1      113.42      113.68     22.92 o 
  10  -4   1      331.14      323.15     32.36 o 
  11  -4   1        0.32      -16.04     23.03 o 
  12  -4   1      100.50       88.66     30.99 o 
 -10  -3   1       83.51      117.91     41.56 o 
  -9  -3   1       16.77       30.71     33.30 o 
  -8  -3   1      185.87      154.01     34.53 o 
  -7  -3   1      461.87      481.58     75.00 o 
  -6  -3   1     1424.11     1431.86     59.75 o 
  -5  -3   1      667.75      627.41     38.91 o 
  -4  -3   1      201.24      188.36     23.45 o 
  -3  -3   1     2026.24     2241.37     43.29 o 
  -2  -3   1      157.53      190.00     17.07 o 
  -1  -3   1     3348.85     3583.38     71.25 o 
   0  -3   1    43561.89    46521.05    711.63 o 
   1  -3   1     4130.31     5188.56     72.95 o 
   2  -3   1     5144.42     6164.15    104.28 o 
   3  -3   1    12429.05    12730.50    142.45 o 
   4  -3   1      613.23      496.99     15.40 o 
   5  -3   1      142.10      146.63     13.82 o 
   6  -3   1     2113.29     2145.72     88.26 o 
   7  -3   1     2294.10     2197.06     87.38 o 
   8  -3   1     1691.78     1744.40     58.12 o 
   9  -3   1      200.94      233.40     29.26 o 
  10  -3   1      868.03      976.26     51.64 o 
  11  -3   1     1039.80     1073.21     68.57 o 
  12  -3   1        5.14       -6.59     28.45 o 
 -10  -2   1      238.77      232.61     42.09 o 
  -9  -2   1      153.64      132.66     34.72 o 
  -8  -2   1     1604.98     1623.53     69.44 o 
  -7  -2   1     3975.52     3906.10    103.12 o 
  -6  -2   1      233.00      208.45     27.57 o 
  -5  -2   1      414.90      413.10     30.47 o 
  -4  -2   1      963.35      887.68     38.00 o 
  -3  -2   1     2356.22     2228.86     55.30 o 
  -2  -2   1        1.05       -8.21      6.95 o 
  -1  -2   1       90.12      127.01     12.48 o 
   0  -2   1      732.85      977.00     19.16 o 
   1  -2   1     1950.32     1990.90     40.05 o 
   2  -2   1     2239.10     2176.65     33.78 o 
   3  -2   1     2463.72     2482.20     40.50 o 
   4  -2   1      177.89      138.49     35.24 o 
   5  -2   1      202.25      235.72     15.84 o 
   6  -2   1      880.71      823.04     35.79 o 
   7  -2   1     4342.99     4545.62    101.22 o 
   8  -2   1       40.80       56.46     33.07 o 
   9  -2   1      343.24      363.11     35.10 o 
  10  -2   1     1509.73     1696.04     69.87 o 
  11  -2   1      361.89      393.73     43.02 o 
  12  -2   1       25.00      -28.77     30.23 o 
 -11  -1   1      250.01      166.04     41.29 o 
 -10  -1   1       32.22        0.62     28.57 o 
  -9  -1   1      196.28      218.34     35.70 o 
  -8  -1   1     2873.01     2839.02     86.92 o 
  -7  -1   1      559.52      648.35     41.21 o 
  -6  -1   1      258.78      261.34     49.03 o 
  -5  -1   1       75.06       36.64     15.69 o 
  -4  -1   1     3049.59     2815.67     75.88 o 
  -3  -1   1     2400.16     2192.53     73.18 o 
  -2  -1   1      111.88       98.11     12.34 o 
  -1  -1   1     2930.04     2917.25     52.26 o 
   0  -1   1    27704.50    31787.50    498.82 o 
   1  -1   1       24.80       13.22      4.17 o 
   2  -1   1      612.06      621.30     20.50 o 
   3  -1   1      418.08      337.47     14.69 o 
   4  -1   1      137.02       91.78     14.02 o 
   5  -1   1       74.98       63.65     19.17 o 
   6  -1   1      808.93      802.41     38.80 o 
   7  -1   1       78.55       87.48     22.51 o 
   8  -1   1      396.46      399.63     49.69 o 
   9  -1   1     1376.88     1584.29     66.01 o 
  10  -1   1      139.23      207.61     43.68 o 
  11  -1   1       84.84      150.70     38.01 o 
 -12   0   1       24.26      -19.96     66.63 o 
 -11   0   1      485.79      479.27     63.16 o 
 -10   0   1      532.98      580.37     55.07 o 
  -9   0   1      459.88      464.01     40.53 o 
  -8   0   1      567.48      562.71     39.92 o 
  -7   0   1      305.02      341.89     30.83 o 
  -6   0   1        1.89      -20.86     14.27 o 
  -5   0   1     5356.77     5425.55    145.96 o 
  -4   0   1      580.46      532.53     26.50 o 
  -3   0   1      640.89      660.89     25.60 o 
  -2   0   1     1498.88     1489.15     21.90 o 
  -1   0   1    22946.98    24051.69    385.81 o 
   0   0   1    22678.45    23216.86    262.96 o 
   1   0   1      762.98      764.30     16.91 o 
   2   0   1      726.79      797.89     59.97 o 
   3   0   1     1918.32     1756.72     35.40 o 
   4   0   1      265.26      236.32     15.34 o 
   5   0   1      148.97      133.25     14.84 o 
   6   0   1     1678.94     1671.09     42.19 o 
   7   0   1     3246.05     3327.03     89.92 o 
   8   0   1      329.31      323.73     35.36 o 
   9   0   1      231.02      207.38     35.40 o 
  10   0   1       12.07       39.06     29.88 o 
  11   0   1       33.12       10.10     34.56 o 
 -12   1   1      665.80      655.21     54.93 o 
 -11   1   1     1438.22     1473.55     69.07 o 
 -10   1   1      117.39      116.65     29.76 o 
  -9   1   1      850.81      844.92     47.32 o 
  -8   1   1     1874.62     1907.03    108.35 o 
  -7   1   1      617.83      624.44     35.31 o 
  -6   1   1       48.70       82.15     16.93 o 
  -5   1   1      646.52      637.04     31.82 o 
  -4   1   1     1666.88     1587.08     41.10 o 
  -3   1   1     4012.66     4195.31     53.81 o 
  -2   1   1     4148.55     4162.07     73.56 o 
  -1   1   1    12469.83    13383.03    122.34 o 
   0   1   1     3273.45     4006.82     97.62 o 
   1   1   1       38.34       32.01      8.10 o 
   2   1   1     1376.56     1281.43     24.39 o 
   3   1   1     3621.67     3622.03     60.88 o 
   4   1   1      472.99      538.23     21.50 o 
   5   1   1     1368.27     1261.56     33.99 o 
   6   1   1     5324.93     5391.59    122.05 o 
   7   1   1     1132.44     1263.20     65.93 o 
   8   1   1       28.65       -2.60     25.51 o 
   9   1   1       62.45       93.52     33.23 o 
  10   1   1      367.31      422.10     49.47 o 
 -13   2   1      132.84      130.76     38.38 o 
 -12   2   1      722.59      778.86     64.27 o 
 -11   2   1     1440.44     1520.37     90.58 o 
 -10   2   1      523.20      579.16     74.06 o 
  -9   2   1     1860.14     1879.79     85.25 o 
  -8   2   1     2575.19     2431.69     69.94 o 
  -7   2   1        7.55        6.66     15.03 o 
  -6   2   1       88.51       82.51     16.28 o 
  -5   2   1     9628.54     9514.78    132.98 o 
  -4   2   1    21685.79    22247.51    250.11 o 
  -3   2   1    25999.19    27096.02    405.80 o 
  -2   2   1     6316.30     6213.46     84.26 o 
  -1   2   1     1102.15     1122.01     23.63 o 
   0   2   1        6.22       -0.48     10.68 o 
   1   2   1      799.66      842.56     22.99 o 
   2   2   1      377.54      494.70     19.27 o 
   3   2   1      309.33      292.21     16.66 o 
   4   2   1       43.75       52.56     13.45 o 
   5   2   1     3892.27     3807.25    133.04 o 
   6   2   1     1494.55     1518.22     62.50 o 
   7   2   1        1.16        5.11     23.50 o 
   8   2   1      518.15      517.82     47.56 o 
   9   2   1     1191.01     1137.97     67.41 o 
 -13   3   1      417.17      412.48     46.19 o 
 -12   3   1      670.00      737.06    136.50 o 
 -11   3   1      528.06      542.51     43.14 o 
 -10   3   1      240.53      232.32     35.55 o 
  -9   3   1      720.65      754.11     81.42 o 
  -8   3   1      152.48      174.63     27.63 o 
  -7   3   1      137.42      142.36     19.25 o 
  -6   3   1      669.58      613.76     23.97 o 
  -5   3   1    16343.51    16246.56    188.05 o 
  -4   3   1     4254.94     4411.35    102.72 o 
  -3   3   1       33.15       30.23      9.70 o 
  -2   3   1     2181.16     2192.25     37.77 o 
  -1   3   1     2184.88     1968.03    122.66 o 
   0   3   1       19.59       19.48      9.35 o 
   1   3   1     1384.72     1533.19     34.39 o 
   2   3   1      110.01       79.72     11.84 o 
   3   3   1     6799.76     6696.66     90.74 o 
   4   3   1      419.69      469.85     34.92 o 
   5   3   1      162.48      117.68     27.54 o 
   6   3   1      413.84      368.46     38.54 o 
   7   3   1      411.25      443.87     44.66 o 
   8   3   1      354.80      304.64     61.90 o 
   9   3   1      181.25       82.79     57.68 o 
 -13   4   1       89.42       95.18     33.16 o 
 -12   4   1      905.12      876.67     73.04 o 
 -11   4   1      942.51     1034.72     52.86 o 
 -10   4   1      349.35      366.51     32.71 o 
  -9   4   1       29.35       21.37     19.46 o 
  -8   4   1     2405.87     2356.66     52.59 o 
  -7   4   1     1196.00     1286.94     45.46 o 
  -6   4   1      306.33      277.10     16.39 o 
  -5   4   1     1015.95     1038.77     28.22 o 
  -4   4   1      168.38      153.66     11.64 o 
  -3   4   1     1478.32     1395.69     38.60 o 
  -2   4   1     1408.74     1362.87     37.74 o 
  -1   4   1       18.24       48.95     14.00 o 
   0   4   1       62.70       56.85     12.00 o 
   1   4   1     1094.94      968.65     31.27 o 
   2   4   1     5220.21     5306.68    137.82 o 
   3   4   1     1633.53     1600.87     39.24 o 
   4   4   1        0.56       -5.31     30.15 o 
   5   4   1     1251.31     1448.36     92.00 o 
   6   4   1     1732.96     1731.26    105.60 o 
   7   4   1       40.68       13.26     47.03 o 
   8   4   1        3.62       37.54     52.48 o 
 -13   5   1      429.63      495.54     46.78 o 
 -12   5   1     2033.56     2253.22     97.86 o 
 -11   5   1       84.59      112.20     21.45 o 
 -10   5   1        0.32        9.98     15.75 o 
  -9   5   1     1042.04     1053.54     37.51 o 
  -8   5   1     2914.26     2714.44    147.30 o 
  -7   5   1        0.74       -8.47      8.48 o 
  -6   5   1      215.35      197.24     19.02 o 
  -5   5   1     2330.22     2301.43     57.86 o 
  -4   5   1      114.58       72.30     14.41 o 
  -3   5   1     2205.15     2105.13     53.26 o 
  -2   5   1       71.40       21.71     20.40 o 
  -1   5   1      105.58      115.46     12.33 o 
   0   5   1      187.37      232.69     19.06 o 
   1   5   1     4472.07     4480.30     79.56 o 
   2   5   1     1316.72     1214.86     39.11 o 
   3   5   1      209.86      218.80     45.10 o 
   4   5   1      331.14      393.74     55.03 o 
   5   5   1      793.60      686.38     72.34 o 
   6   5   1       45.07       58.91     47.67 o 
   7   5   1        1.38      -15.30     48.96 o 
 -14   6   1       99.20       48.47     42.90 o 
 -13   6   1     1686.84     1535.08     98.47 o 
 -12   6   1        7.51        9.29     21.16 o 
 -11   6   1        4.36        3.20     13.71 o 
 -10   6   1      212.86      249.05     19.62 o 
  -9   6   1      247.21      262.96     18.40 o 
  -8   6   1       37.40       24.49     13.46 o 
  -7   6   1       39.09       10.64     19.55 o 
  -6   6   1     3476.42     3331.31     62.49 o 
  -5   6   1     4740.30     4838.30     80.20 o 
  -4   6   1       91.33       35.04     22.52 o 
  -3   6   1      255.25      288.94     34.47 o 
  -2   6   1     1099.58      985.91     41.36 o 
  -1   6   1      390.95      383.86     21.49 o 
   0   6   1      119.27      126.14     17.66 o 
   1   6   1      300.13      313.78     22.85 o 
   2   6   1     1137.82     1204.20     80.94 o 
   3   6   1      147.28      156.48     44.48 o 
   4   6   1      481.67      545.69     65.59 o 
   5   6   1      116.72      108.76     50.03 o 
   6   6   1       20.61        7.89     49.51 o 
 -14   7   1       71.67       46.51     40.74 o 
 -13   7   1        5.21      -20.24     31.61 o 
 -12   7   1      750.72      723.50     66.39 o 
 -11   7   1       29.94       28.43     23.34 o 
 -10   7   1     1338.23     1359.15     42.45 o 
  -9   7   1      313.03      309.45     22.83 o 
  -8   7   1      440.62      439.96     29.57 o 
  -7   7   1      674.44      628.69     44.75 o 
  -6   7   1     4330.00     4238.17     90.51 o 
  -5   7   1     1151.82     1135.32     59.54 o 
  -4   7   1      735.46      767.11     43.25 o 
  -3   7   1     4278.82     4289.78    103.24 o 
  -2   7   1     1525.24     1433.16     36.38 o 
  -1   7   1      840.42      839.02     29.61 o 
   0   7   1       98.68       83.27     23.14 o 
   1   7   1     2126.37     2122.88     54.67 o 
   2   7   1      891.58      970.25     76.29 o 
   3   7   1       19.58       -5.20     38.52 o 
   4   7   1      180.93      183.00     53.32 o 
   5   7   1      224.97      317.47     66.93 o 
 -14   8   1        6.54       28.30     39.78 o 
 -13   8   1      857.73      786.68     72.12 o 
 -12   8   1       58.79       34.20     24.88 o 
 -11   8   1       53.79       40.48     33.88 o 
 -10   8   1      472.08      399.04     57.83 o 
  -9   8   1      123.76      111.31     17.79 o 
  -8   8   1      139.95      176.95     23.76 o 
  -7   8   1     1259.62     1261.97     76.90 o 
  -6   8   1        0.75        1.52     15.81 o 
  -5   8   1     1299.07     1209.25    128.52 o 
  -4   8   1      948.79      978.59     51.11 o 
  -3   8   1     1185.94     1074.62     60.80 o 
  -2   8   1      749.02      726.07     46.91 o 
  -1   8   1       79.11       92.92     17.71 o 
   0   8   1     1662.27     1625.30     43.19 o 
   1   8   1     2823.88     2680.67    123.39 o 
   2   8   1      258.56      213.09     52.01 o 
   3   8   1        1.12       12.59     42.27 o 
   4   8   1       95.48       66.24     52.95 o 
 -14   9   1       23.44       34.85     40.09 o 
 -13   9   1      256.23      192.94     34.57 o 
 -12   9   1        1.04      -39.04     33.75 o 
 -11   9   1      102.29      118.23     26.69 o 
 -10   9   1     1956.01     2025.33     67.15 o 
  -9   9   1     2508.25     2477.94     72.04 o 
  -8   9   1       18.42       12.20     17.74 o 
  -7   9   1      417.26      479.39     33.09 o 
  -6   9   1      835.45      834.10     71.47 o 
  -5   9   1      644.38      604.61     58.67 o 
  -4   9   1       10.80        7.27     12.25 o 
  -3   9   1       27.09       12.02     17.66 o 
  -2   9   1      764.76      786.82     31.94 o 
  -1   9   1       12.40       28.32     24.09 o 
   0   9   1      765.89      743.14     49.47 o 
   1   9   1      388.83      249.21     37.63 o 
   2   9   1      108.05       76.62     49.18 o 
   3   9   1       82.93        7.80     49.22 o 
 -13  10   1       33.17      -17.71     25.05 o 
 -12  10   1        6.06       10.16     23.71 o 
 -11  10   1      550.55      536.59     41.30 o 
 -10  10   1     3317.88     3220.31     88.26 o 
  -9  10   1      336.10      349.06     32.18 o 
  -8  10   1        1.88      -26.28     17.52 o 
  -7  10   1     1896.45     1798.02     61.40 o 
  -6  10   1      509.09      470.12     36.92 o 
  -5  10   1       25.50        0.95     15.44 o 
  -4  10   1      158.61      142.65     21.31 o 
  -3  10   1     1822.44     1805.33     55.23 o 
  -2  10   1      746.89      684.58     39.07 o 
  -1  10   1        0.89       31.74     22.75 o 
   0  10   1        0.75       -3.26     26.90 o 
   1  10   1      388.56      375.06     53.14 o 
   2  10   1        0.96      -47.31     31.54 o 
 -13  11   1      161.27      164.73     29.72 o 
 -12  11   1       28.13       23.45     25.88 o 
 -11  11   1       84.92       71.86     26.61 o 
 -10  11   1        3.65      -13.29     21.43 o 
  -9  11   1      248.29      268.26     47.74 o 
  -8  11   1      319.96      355.21     30.06 o 
  -7  11   1      360.66      356.14     30.02 o 
  -6  11   1        7.99        6.88     18.24 o 
  -5  11   1      182.69      152.70     55.33 o 
  -4  11   1     1406.02     1232.86    175.20 o 
  -3  11   1     1749.89     1587.79     55.93 o 
  -2  11   1      191.89      193.25     28.13 o 
  -1  11   1       94.12       95.48     48.16 o 
   0  11   1      313.41      335.81     63.26 o 
 -12  12   1        7.28       86.35     59.16 o 
 -11  12   1      115.42      176.17     36.37 o 
 -10  12   1     1545.65     1610.56    118.07 o 
  -9  12   1      697.61      707.80     84.90 o 
  -8  12   1        9.97       80.64     54.21 o 
  -7  12   1      141.77      154.94     58.70 o 
  -6  12   1       12.06        5.02     47.44 o 
  -5  12   1       51.30       66.47     51.39 o 
  -4  12   1      934.53      898.44     89.34 o 
  -3  12   1       10.62       35.16     49.48 o 
  -2  12   1        9.98      -17.85     41.15 o 
  -1  12   1       77.23       38.47     48.76 o 
 -11  13   1      344.63      367.05     81.92 o 
 -10  13   1      376.41      253.38     69.70 o 
  -9  13   1      135.48       91.16     59.93 o 
  -8  13   1       92.97      126.56     61.36 o 
  -7  13   1      601.83      562.29     82.39 o 
  -6  13   1      336.67      186.56     65.60 o 
  -5  13   1       94.94      136.92     61.11 o 
  -4  13   1       35.35       92.09     61.15 o 
  -8  14   1      549.83      408.06     83.50 o 
   3 -14   2       44.90       19.01     45.91 o 
   4 -14   2      547.03      627.65     57.40 o 
   5 -14   2      648.09      711.44     57.53 o 
   6 -14   2       64.02       41.11     42.06 o 
   7 -14   2        2.76       84.88     46.59 o 
   8 -14   2     1598.42     1477.32     96.79 o 
   9 -14   2     1301.49     1326.33    190.24 o 
  10 -14   2      460.80      392.32     45.48 o 
   1 -13   2        2.34       39.65     49.20 o 
   2 -13   2      283.98      382.41     64.64 o 
   3 -13   2        9.55       50.78     33.17 o 
   4 -13   2      322.71      356.22     60.24 o 
   5 -13   2      302.71      272.19     54.64 o 
   6 -13   2      711.94      711.36     71.97 o 
   7 -13   2      346.62      342.86     40.40 o 
   8 -13   2      558.75      516.24     44.55 o 
   9 -13   2       24.21       18.45     27.35 o 
  10 -13   2        9.27      -30.34     25.70 o 
  11 -13   2       39.12       38.09     30.43 o 
  -1 -12   2      149.60      159.83     40.62 o 
   0 -12   2      407.66      420.43     70.97 o 
   1 -12   2     1072.18     1166.61     92.13 o 
   2 -12   2      639.24      766.37     54.99 o 
   3 -12   2       29.71       45.13     37.79 o 
   4 -12   2      355.59      414.31     56.88 o 
   5 -12   2     2102.81     2028.36    104.71 o 
   6 -12   2      906.25      931.63     70.39 o 
   7 -12   2      137.35      108.65     73.21 o 
   8 -12   2       30.66       -6.45     23.41 o 
   9 -12   2       95.88      119.50     41.48 o 
  10 -12   2      588.50      579.21     46.31 o 
  11 -12   2     1347.32     1296.53     64.67 o 
  12 -12   2        4.73       19.48     43.15 o 
  -2 -11   2        9.03      -30.78     30.77 o 
  -1 -11   2       28.16       18.65     28.92 o 
   0 -11   2     1364.65     1326.07     64.80 o 
   1 -11   2     1096.17     1042.42     45.75 o 
   2 -11   2      131.86       57.39     39.33 o 
   3 -11   2       44.04       53.49     34.58 o 
   4 -11   2      741.32      794.83     67.31 o 
   5 -11   2      902.42      989.21     73.02 o 
   6 -11   2       85.29       55.25     24.37 o 
   7 -11   2      157.38      131.61     28.46 o 
   8 -11   2      480.34      511.95     40.20 o 
   9 -11   2      545.28      469.38     39.53 o 
  10 -11   2      159.63      159.75     30.70 o 
  11 -11   2       72.67      105.55     30.16 o 
  12 -11   2      138.01      219.67     37.49 o 
  13 -11   2       14.85       18.03     29.92 o 
  -4 -10   2       91.16      -25.98     46.49 o 
  -3 -10   2      144.40      150.67     39.71 o 
  -2 -10   2      969.43      821.52     65.72 o 
  -1 -10   2       68.40       60.30     29.43 o 
   0 -10   2      373.48      400.43     33.28 o 
   1 -10   2       29.11       21.56     36.36 o 
   2 -10   2      702.76      742.38     42.22 o 
   3 -10   2       64.29       80.82     35.59 o 
   4 -10   2     1551.03     1692.36     87.49 o 
   5 -10   2       33.56       29.93     34.30 o 
   6 -10   2        1.17       43.64     21.14 o 
   7 -10   2     1403.67     1448.32     57.07 o 
   8 -10   2     2143.63     2260.46     72.72 o 
   9 -10   2       61.12       49.98     23.42 o 
  10 -10   2        0.79        3.77     21.61 o 
  11 -10   2     1015.57     1084.55     58.00 o 
  12 -10   2      275.18      278.50     46.75 o 
  13 -10   2       39.97       17.66     30.21 o 
  -5  -9   2       62.22       90.74     53.70 o 
  -4  -9   2      313.60      268.38     58.20 o 
  -3  -9   2     2488.83     2071.82    114.81 o 
  -2  -9   2      732.91      694.83     51.40 o 
  -1  -9   2      152.98      109.35     28.09 o 
   0  -9   2        8.30       -6.52     20.54 o 
   1  -9   2      376.85      337.31     32.05 o 
   2  -9   2        4.62       12.77     18.61 o 
   3  -9   2     2980.65     3277.03     81.40 o 
   4  -9   2      137.19      127.97     18.29 o 
   5  -9   2      787.39      768.30     41.56 o 
   6  -9   2      151.13      116.98     23.81 o 
   7  -9   2     1625.96     1626.54     58.25 o 
   8  -9   2     1690.54     1739.91     80.01 o 
   9  -9   2       20.95       -7.62     19.85 o 
  10  -9   2      353.91      375.31     62.25 o 
  11  -9   2      968.57      933.25     63.19 o 
  12  -9   2        0.34      -22.94     24.73 o 
  13  -9   2        0.38       14.57     29.20 o 
  -6  -8   2      101.09      125.41     59.81 o 
  -5  -8   2        7.18      -13.49     40.76 o 
  -4  -8   2     2274.77     2182.21    117.78 o 
  -3  -8   2     1570.31     1358.14     89.83 o 
  -2  -8   2       31.48       52.72     34.76 o 
  -1  -8   2        3.86       11.48     17.08 o 
   0  -8   2     1538.65     1483.98     92.98 o 
   1  -8   2      467.61      498.92     32.38 o 
   2  -8   2       58.25       51.49     17.17 o 
   3  -8   2      231.19      233.19     28.37 o 
   4  -8   2     6638.58     6950.70    106.72 o 
   5  -8   2      391.76      428.25     30.65 o 
   6  -8   2      616.27      637.35     66.39 o 
   7  -8   2      427.40      367.86     30.29 o 
   8  -8   2      949.33      954.46     46.39 o 
   9  -8   2       27.71        4.31     19.25 o 
  10  -8   2      402.97      415.52     37.18 o 
  11  -8   2        1.62      -36.54     24.36 o 
  12  -8   2       41.70       57.86     42.80 o 
  13  -8   2      329.73      348.65     60.50 o 
  -7  -7   2      263.36      275.86     66.49 o 
  -6  -7   2      379.16      305.83     62.61 o 
  -5  -7   2       23.64       91.14     31.11 o 
  -4  -7   2      132.56      136.32     38.57 o 
  -3  -7   2        0.95       -7.92     21.57 o 
  -2  -7   2      347.00      343.81     58.05 o 
  -1  -7   2     2454.44     2564.52     99.77 o 
   0  -7   2     4876.77     5198.10    109.47 o 
   1  -7   2      535.10      628.70     32.32 o 
   2  -7   2        2.72        7.91     12.44 o 
   3  -7   2     6308.97     6752.07    102.33 o 
   4  -7   2     4700.18     4786.39    100.03 o 
   5  -7   2     5535.30     5698.16    114.06 o 
   6  -7   2       95.24      108.08     12.39 o 
   7  -7   2     2815.83     2773.99     54.64 o 
   8  -7   2      645.62      634.41     37.71 o 
   9  -7   2      304.96      306.94     31.07 o 
  10  -7   2      280.99      270.21     32.59 o 
  11  -7   2      399.59      366.67     50.76 o 
  12  -7   2       20.37       40.35     38.05 o 
  13  -7   2      117.44      120.81     49.04 o 
  -8  -6   2      427.45      398.75     84.75 o 
  -7  -6   2     1823.00     1744.69     79.34 o 
  -6  -6   2      605.84      628.95     50.06 o 
  -5  -6   2      408.75      419.22     64.32 o 
  -4  -6   2      553.54      478.08     72.11 o 
  -3  -6   2     2419.93     2443.38     74.03 o 
  -2  -6   2        0.32        9.57     13.44 o 
  -1  -6   2      339.58      336.36     39.21 o 
   0  -6   2      416.11      531.68     28.48 o 
   1  -6   2        3.86       -8.78     11.45 o 
   2  -6   2     1376.50     1440.64     33.60 o 
   3  -6   2     1971.71     2076.87     39.83 o 
   4  -6   2       92.91       99.57     16.07 o 
   5  -6   2      758.96      824.63     23.47 o 
   6  -6   2     1609.44     1545.87     29.88 o 
   7  -6   2     1395.62     1420.24     31.17 o 
   8  -6   2       35.03       23.48     11.65 o 
   9  -6   2      750.75      755.08     52.20 o 
  10  -6   2     2637.80     2452.42     96.35 o 
  11  -6   2     2048.62     1979.26    105.55 o 
  12  -6   2        0.12       61.61     39.87 o 
  13  -6   2       30.70       18.66     42.08 o 
  -9  -5   2       16.37        6.02     36.59 o 
  -8  -5   2     1634.67     1619.59    108.51 o 
  -7  -5   2     1409.81     1422.15     69.25 o 
  -6  -5   2       36.60       29.49     25.50 o 
  -5  -5   2       24.82       38.46     24.20 o 
  -4  -5   2     2467.47     2476.26     88.09 o 
  -3  -5   2      776.29      792.55     28.17 o 
  -2  -5   2       87.69      112.65     18.70 o 
  -1  -5   2     1797.98     1777.07     49.62 o 
   0  -5   2    11167.84    12151.68    165.46 o 
   1  -5   2       24.73        5.99     10.01 o 
   2  -5   2        7.64        3.11      7.34 o 
   3  -5   2      704.76      625.54     28.14 o 
   4  -5   2     1809.39     1735.53     33.10 o 
   5  -5   2      414.78      437.75     22.55 o 
   6  -5   2      246.43      232.91     18.94 o 
   7  -5   2        4.17        8.91      9.77 o 
   8  -5   2        4.99       19.21     11.92 o 
   9  -5   2     1269.49     1272.20     36.67 o 
  10  -5   2      969.35      943.17     42.79 o 
  11  -5   2       89.46       90.32     41.60 o 
  12  -5   2        5.04        8.78     37.49 o 
  -9  -4   2      243.92      246.70     46.19 o 
  -8  -4   2      468.23      478.28     46.97 o 
  -7  -4   2       19.81       26.12     26.19 o 
  -6  -4   2        1.73      -22.91     20.55 o 
  -5  -4   2     1490.70     1363.84     59.30 o 
  -4  -4   2      590.33      601.70     36.11 o 
  -3  -4   2      121.82      155.13     12.89 o 
  -2  -4   2       14.90        4.01     12.46 o 
  -1  -4   2    23725.90    24626.88    389.40 o 
   0  -4   2    19309.31    22568.44    288.75 o 
   1  -4   2     1725.19     1961.29     35.98 o 
   2  -4   2      476.83      489.43     23.47 o 
   3  -4   2     2854.46     2638.54     57.05 o 
   4  -4   2      146.77      166.37      9.02 o 
   5  -4   2        0.56       -1.15      6.95 o 
   6  -4   2     1061.43     1091.13     28.20 o 
   7  -4   2     3115.03     3046.13     52.77 o 
   8  -4   2      203.80      239.84     27.18 o 
   9  -4   2      111.53      116.44     23.59 o 
  10  -4   2      174.03      180.17     28.98 o 
  11  -4   2      267.64      266.20     73.51 o 
 -10  -3   2       26.54       36.08     34.23 o 
  -9  -3   2      169.19      213.34     38.85 o 
  -8  -3   2      897.91      815.23     53.09 o 
  -7  -3   2      938.97      979.78     52.16 o 
  -6  -3   2      168.05      116.95     26.40 o 
  -5  -3   2     2246.20     2240.28    164.33 o 
  -4  -3   2     1138.97     1070.39     41.85 o 
  -3  -3   2      275.38      261.18     21.25 o 
  -2  -3   2      611.29      602.34     27.23 o 
  -1  -3   2     3025.75     3095.55     61.43 o 
   0  -3   2     1340.86     1528.49     28.88 o 
   1  -3   2     8538.23    10146.10    165.25 o 
   2  -3   2       66.84      111.99     12.05 o 
   3  -3   2     2514.50     2262.24     32.53 o 
   4  -3   2      133.44      139.45     12.34 o 
   5  -3   2       80.81       64.44     11.17 o 
   6  -3   2     4186.21     4203.11     89.49 o 
   7  -3   2     1725.96     1725.29     57.83 o 
   8  -3   2       89.88       46.69     21.05 o 
   9  -3   2      418.96      484.62     46.31 o 
  10  -3   2      972.15     1036.97     55.38 o 
  11  -3   2       47.85       87.40     31.26 o 
  12  -3   2      287.08      285.26     42.54 o 
 -11  -2   2      268.52      278.64     47.90 o 
 -10  -2   2      111.22       82.18     35.38 o 
  -9  -2   2      762.79      712.51     52.11 o 
  -8  -2   2     1731.28     1573.51     66.73 o 
  -7  -2   2     3458.01     3475.21     94.74 o 
  -6  -2   2        8.73        5.61     18.82 o 
  -5  -2   2     2585.24     2376.14     65.61 o 
  -4  -2   2     4802.16     4532.63    134.71 o 
  -3  -2   2      274.83      263.31     19.48 o 
  -2  -2   2     2084.11     2132.07     47.97 o 
  -1  -2   2    22061.81    22879.83    497.35 o 
   0  -2   2     4908.29     5585.69    108.80 o 
   1  -2   2     2290.33     2310.81     51.83 o 
   2  -2   2     1755.27     1689.20     25.35 o 
   3  -2   2      211.39      245.57     12.47 o 
   4  -2   2      320.68      386.14     31.66 o 
   5  -2   2     4007.95     4025.55     69.23 o 
   6  -2   2     1083.65     1080.22     42.51 o 
   7  -2   2       55.41      103.63     22.13 o 
   8  -2   2      261.42      261.82     30.48 o 
   9  -2   2      925.27     1017.91     53.51 o 
  10  -2   2      202.16      198.58     42.85 o 
  11  -2   2       14.03       46.06     31.57 o 
 -11  -1   2       34.54       34.86     32.67 o 
 -10  -1   2        3.30       44.14     29.51 o 
  -9  -1   2      408.06      429.92     41.29 o 
  -8  -1   2     1616.64     1549.46     63.14 o 
  -7  -1   2      665.41      768.92     43.00 o 
  -6  -1   2      141.27      148.11     22.58 o 
  -5  -1   2     6533.39     6511.37    127.17 o 
  -4  -1   2     1264.28     1241.96     57.55 o 
  -3  -1   2     1388.45     1438.76     28.26 o 
  -2  -1   2      143.11      142.04     10.27 o 
  -1  -1   2     1461.94     1460.16     43.62 o 
   0  -1   2       44.77       59.39      6.00 o 
   1  -1   2       36.73       42.33      8.11 o 
   2  -1   2      742.50      725.86     20.13 o 
   3  -1   2     5344.54     5221.55     78.72 o 
   4  -1   2     4623.89     5017.47     98.66 o 
   5  -1   2       18.15        7.95     14.01 o 
   6  -1   2      151.71      137.83     18.26 o 
   7  -1   2     1199.21     1201.32     52.60 o 
   8  -1   2     1576.49     1557.56     62.48 o 
   9  -1   2      860.36      825.94     76.09 o 
  10  -1   2      231.38      183.49     40.93 o 
  11  -1   2       39.45       14.09     48.21 o 
 -12   0   2      234.67      215.30     41.92 o 
 -11   0   2      902.53     1050.24     62.26 o 
 -10   0   2       20.37        0.31     50.14 o 
  -9   0   2       71.33       87.94     26.71 o 
  -8   0   2      734.60      759.02     44.17 o 
  -7   0   2      227.42      181.61     25.32 o 
  -6   0   2     1051.72      970.44     27.55 o 
  -5   0   2     2074.95     1989.75     40.01 o 
  -4   0   2      118.50      113.64      8.46 o 
  -3   0   2       54.25       79.38     10.65 o 
  -2   0   2     9182.71     9385.60    173.43 o 
  -1   0   2      108.49       80.13     10.00 o 
   0   0   2        0.02       -3.17      4.89 o 
   1   0   2     6065.35     6040.04    128.52 o 
   2   0   2     3405.52     3499.59     71.02 o 
   3   0   2     2051.05     1985.22     41.34 o 
   4   0   2       72.19      103.84     14.23 o 
   5   0   2     2476.88     2407.40     52.23 o 
   6   0   2     4610.45     4661.66    176.56 o 
   7   0   2      200.80      237.13     31.54 o 
   8   0   2      110.05      108.02     34.09 o 
   9   0   2       31.29        1.87     27.55 o 
  10   0   2      160.74      165.01     39.29 o 
 -12   1   2     1163.66     1128.51     70.51 o 
 -11   1   2      261.26      345.38     40.57 o 
 -10   1   2      177.96      190.66     31.24 o 
  -9   1   2      356.30      351.85     34.44 o 
  -8   1   2     2121.81     2124.77     67.39 o 
  -7   1   2      251.55      238.36     18.36 o 
  -6   1   2      231.85      249.03     27.95 o 
  -5   1   2      987.82      870.29     23.29 o 
  -4   1   2      900.96     1026.76     28.33 o 
  -3   1   2    13095.04    12622.19    172.94 o 
  -2   1   2     7001.80     7715.25    335.51 o 
  -1   1   2     2001.94     2262.47     84.45 o 
   0   1   2        0.00       -9.80     13.10 o 
   1   1   2     5577.92     5488.13     83.68 o 
   2   1   2     1644.24     1727.08     36.69 o 
   3   1   2        0.54        2.31     17.30 o 
   4   1   2     1798.86     1763.99     42.35 o 
   5   1   2     4015.57     4061.74     75.05 o 
   6   1   2     1179.06     1169.40     55.09 o 
   7   1   2       33.29       31.75     24.82 o 
   8   1   2      589.37      635.64     58.96 o 
   9   1   2      732.66      867.54     84.93 o 
  10   1   2       80.06       18.72     52.73 o 
 -13   2   2     1108.31     1178.76     68.73 o 
 -12   2   2      217.18      207.56     36.70 o 
 -11   2   2      177.57      198.60     44.51 o 
 -10   2   2       14.30       21.60     22.97 o 
  -9   2   2     1448.75     1428.61     57.06 o 
  -8   2   2      822.32      822.86     31.61 o 
  -7   2   2      202.13      169.42     16.80 o 
  -6   2   2     3917.28     3909.73     67.41 o 
  -5   2   2    14913.09    15167.92    207.15 o 
  -4   2   2     1196.42     1063.63     27.57 o 
  -3   2   2      532.78      438.27     13.34 o 
  -2   2   2     6256.64     6082.22     73.69 o 
  -1   2   2       93.29      111.59     15.94 o 
   0   2   2       62.58       78.12     14.46 o 
   1   2   2      139.32      115.23     12.81 o 
   2   2   2     2817.03     2962.64     73.36 o 
   3   2   2      677.52      620.67     29.95 o 
   4   2   2     2844.69     2725.89     67.05 o 
   5   2   2      805.03      826.40     66.22 o 
   6   2   2       27.64        2.51     33.56 o 
   7   2   2       35.03       57.44     41.68 o 
   8   2   2      916.21      971.78     89.15 o 
   9   2   2      358.69      283.63     66.80 o 
 -13   3   2       77.92       34.73     29.68 o 
 -12   3   2       29.56       22.91     27.03 o 
 -11   3   2      265.52      289.35     39.42 o 
 -10   3   2      332.70      304.57     64.92 o 
  -9   3   2      277.17      310.05     23.58 o 
  -8   3   2      462.11      398.49     55.22 o 
  -7   3   2     3284.32     3366.12     77.58 o 
  -6   3   2    19406.04    19593.63    227.05 o 
  -5   3   2     7626.14     7932.96     98.30 o 
  -4   3   2      487.12      555.91     16.64 o 
  -3   3   2      338.81      306.16     16.31 o 
  -2   3   2     2310.85     2100.98     39.89 o 
  -1   3   2      352.56      431.63     24.12 o 
   0   3   2      244.46      271.11     16.81 o 
   1   3   2     5578.36     5964.51     95.37 o 
   2   3   2     6041.55     5870.04     95.21 o 
   3   3   2       45.95       43.55     16.46 o 
   4   3   2      186.61      183.87     40.66 o 
   5   3   2      253.21      258.87     49.90 o 
   6   3   2      130.85      105.56     45.14 o 
   7   3   2       42.62        2.93     43.05 o 
   8   3   2       64.17       -9.40     49.41 o 
 -13   4   2      172.62      209.65     36.17 o 
 -12   4   2     1239.59     1204.46     60.04 o 
 -11   4   2        3.37      -18.21     21.40 o 
 -10   4   2      240.39      274.91     24.56 o 
  -9   4   2     1909.23     1914.20     61.01 o 
  -8   4   2     1579.43     1520.19     41.11 o 
  -7   4   2       21.15       23.19     11.82 o 
  -6   4   2      424.01      433.95     19.52 o 
  -5   4   2      817.26      854.61     40.38 o 
  -4   4   2     2283.37     2417.48     39.04 o 
  -3   4   2     2325.06     2250.80     46.36 o 
  -2   4   2       16.94        3.01      9.49 o 
  -1   4   2     3409.53     4026.02     88.50 o 
   0   4   2     3339.52     3437.85     64.43 o 
   1   4   2     6786.99     6858.09    110.13 o 
   2   4   2     2165.48     2111.08     48.94 o 
   3   4   2       23.45        5.52     22.41 o 
   4   4   2     1530.37     1321.91     86.75 o 
   5   4   2     1072.95      987.25     81.79 o 
   6   4   2      299.92      374.83     62.82 o 
   7   4   2        0.18      -23.74     45.36 o 
 -14   5   2       64.52      -24.16     39.67 o 
 -13   5   2     1000.15     1140.97     59.91 o 
 -12   5   2        1.63      -25.40     18.01 o 
 -11   5   2       77.96       55.51     18.94 o 
 -10   5   2      968.22      980.93     38.47 o 
  -9   5   2      620.64      613.49     24.79 o 
  -8   5   2      341.68      390.43     27.24 o 
  -7   5   2        3.90       16.32     11.35 o 
  -6   5   2     2030.47     1910.20     65.58 o 
  -5   5   2     4439.60     4499.52     72.83 o 
  -4   5   2     1002.71     1004.92     27.87 o 
  -3   5   2        1.23        1.72      9.79 o 
  -2   5   2      981.73      966.46     30.59 o 
  -1   5   2       51.38       56.44     11.96 o 
   0   5   2     4021.69     4102.57     76.40 o 
   1   5   2     2155.62     2113.65     50.93 o 
   2   5   2      309.05      348.30     24.20 o 
   3   5   2      675.67      657.14     63.56 o 
   4   5   2      437.13      468.94     61.01 o 
   5   5   2       74.79       87.42     48.68 o 
   6   5   2        2.89      -54.00     42.13 o 
   7   5   2      284.65      259.02     69.63 o 
 -14   6   2        9.08       -9.37     36.39 o 
 -13   6   2       13.53       10.70     35.40 o 
 -12   6   2       57.42       31.02     19.22 o 
 -11   6   2      381.14      417.51     25.17 o 
 -10   6   2     1929.05     2002.27     52.16 o 
  -9   6   2      191.86      196.47     19.95 o 
  -8   6   2       48.10       43.65     16.27 o 
  -7   6   2     3202.10     3115.60     60.94 o 
  -6   6   2     3560.59     3397.29    118.35 o 
  -5   6   2       54.60       70.71     11.22 o 
  -4   6   2        0.77        5.04      9.68 o 
  -3   6   2     1278.14     1219.84     60.43 o 
  -2   6   2     1582.17     1527.14     41.51 o 
  -1   6   2        0.71       -2.14     12.09 o 
   0   6   2        8.06       -4.27     15.63 o 
   1   6   2     2534.20     2514.46     59.74 o 
   2   6   2      424.47      465.42     57.23 o 
   3   6   2        6.05       12.71     37.38 o 
   4   6   2      196.20      252.69     55.48 o 
   5   6   2      155.40       88.82     52.95 o 
   6   6   2       11.54       14.13     50.89 o 
 -14   7   2        0.25      -15.86     35.87 o 
 -13   7   2      479.12      430.53     56.77 o 
 -12   7   2        2.80       -2.37     23.70 o 
 -11   7   2      246.60      265.68     22.08 o 
 -10   7   2      706.88      676.42     30.99 o 
  -9   7   2        3.41        9.33     17.19 o 
  -8   7   2      143.73      153.48     21.18 o 
  -7   7   2     2691.51     2743.76     73.43 o 
  -6   7   2       62.10       60.38     13.26 o 
  -5   7   2      351.14      378.70     26.02 o 
  -4   7   2     2941.60     2853.60     62.17 o 
  -3   7   2     3714.24     3714.40     74.17 o 
  -2   7   2      988.64     1029.52     33.07 o 
  -1   7   2       86.07       50.86     27.09 o 
   0   7   2     3433.16     3488.26     75.32 o 
   1   7   2     1136.74     1088.40     80.51 o 
   2   7   2        0.28       57.57     41.31 o 
   3   7   2        7.43        9.07     41.60 o 
   4   7   2      150.52      177.08     56.38 o 
   5   7   2       25.57       -2.52     55.64 o 
 -14   8   2      180.16      216.61     49.62 o 
 -13   8   2      256.74      246.43     47.63 o 
 -12   8   2       43.49       21.16     28.50 o 
 -11   8   2      468.01      441.07     42.43 o 
 -10   8   2     1806.17     1779.94     48.63 o 
  -9   8   2      950.52      993.49     66.55 o 
  -8   8   2      525.43      515.24     32.61 o 
  -7   8   2        0.08      -18.18     12.12 o 
  -6   8   2      160.89      166.74     17.98 o 
  -5   8   2       69.46       65.57     17.61 o 
  -4   8   2     1946.31     1854.03     51.66 o 
  -3   8   2      436.98      430.15     24.39 o 
  -2   8   2      195.40      206.27     20.41 o 
  -1   8   2       47.66       -4.78     15.66 o 
   0   8   2     1203.39     1236.93     39.64 o 
   1   8   2        2.39       20.82     40.07 o 
   2   8   2       21.81       35.08     40.76 o 
   3   8   2      608.58      629.56     78.26 o 
   4   8   2      866.58      920.40     95.86 o 
 -14   9   2      397.98      434.54     60.59 o 
 -13   9   2       41.05       30.63     23.13 o 
 -12   9   2      130.96      133.16     24.55 o 
 -11   9   2      638.52      663.02     37.12 o 
 -10   9   2     3220.03     3265.92     74.82 o 
  -9   9   2       57.97       73.69     18.72 o 
  -8   9   2      215.43      218.00     31.31 o 
  -7   9   2     1032.25     1057.92     35.47 o 
  -6   9   2      506.08      547.59     28.65 o 
  -5   9   2      147.60      101.27     20.67 o 
  -4   9   2       19.65       22.33     15.56 o 
  -3   9   2     1043.65     1122.54     37.50 o 
  -2   9   2       20.82       21.09     16.06 o 
  -1   9   2     1216.36     1098.70     45.35 o 
   0   9   2        6.16      -28.78     25.60 o 
   1   9   2       33.49       65.08     53.40 o 
   2   9   2       34.82      117.59     51.88 o 
 -14  10   2       37.26        9.66     31.61 o 
 -13  10   2       31.88       30.42     23.76 o 
 -12  10   2      186.62      203.39     29.09 o 
 -11  10   2      667.78      784.11     55.69 o 
 -10  10   2      101.05       84.84     21.32 o 
  -9  10   2       61.88       11.02     23.86 o 
  -8  10   2      602.27      567.07     33.21 o 
  -7  10   2     1170.67     1163.28     44.86 o 
  -6  10   2      124.56      150.55     23.11 o 
  -5  10   2       51.92       50.58     32.45 o 
  -4  10   2     1929.60     1833.98     49.10 o 
  -3  10   2     1736.56     1798.28     58.91 o 
  -2  10   2      143.94      155.15     26.20 o 
  -1  10   2        2.39       39.54     38.80 o 
   0  10   2      351.15      252.86     59.28 o 
   1  10   2       22.00      -42.21     45.40 o 
 -13  11   2       98.47      -12.47     51.81 o 
 -12  11   2       69.68       17.71     48.44 o 
 -11  11   2        1.45       48.47     51.63 o 
 -10  11   2      291.05      286.96     66.96 o 
  -9  11   2       91.27      145.47     60.59 o 
  -8  11   2      308.14      227.15     58.52 o 
  -7  11   2       63.20        3.21     47.69 o 
  -6  11   2       43.62      104.44     54.98 o 
  -5  11   2      639.83      645.11     49.17 o 
  -4  11   2     2637.31     2483.88     89.49 o 
  -3  11   2       74.73       63.42     32.53 o 
  -2  11   2       93.78       58.12     45.11 o 
  -1  11   2      194.66      120.43     53.17 o 
 -12  12   2      114.17       46.86     59.04 o 
 -11  12   2      397.34      457.21     83.25 o 
 -10  12   2      518.45      510.71     81.70 o 
  -9  12   2       46.18       -7.19     50.44 o 
  -8  12   2      276.46      294.53     69.07 o 
  -7  12   2      283.13      164.72     59.47 o 
  -6  12   2       51.10      112.82     57.28 o 
  -5  12   2      719.83      627.42     83.30 o 
  -4  12   2        8.68      -32.27     50.31 o 
  -3  12   2        8.56      -21.49     31.77 o 
  -2  12   2       93.27      107.98     54.48 o 
 -11  13   2      513.13      529.06     89.40 o 
 -10  13   2        8.41       59.61     57.65 o 
  -9  13   2       22.41       72.67     61.21 o 
  -8  13   2      498.24      508.15     86.33 o 
  -7  13   2      658.77      774.97     96.80 o 
  -6  13   2        1.06        5.00     56.66 o 
  -5  13   2       60.22       29.12     58.82 o 
   6 -15   3        6.63      -10.73     46.56 o 
   7 -15   3        6.90       44.13     47.46 o 
   8 -15   3      399.98      492.12     71.52 o 
   2 -14   3       41.99       94.10     54.91 o 
   3 -14   3      169.90      184.52     45.10 o 
   4 -14   3      517.99      612.83     76.09 o 
   5 -14   3      173.27       27.54     47.51 o 
   6 -14   3       23.24      -28.96     41.62 o 
   7 -14   3      968.26      893.64     84.95 o 
   8 -14   3      791.76      795.32     56.29 o 
   9 -14   3        3.40       -2.70     29.71 o 
  10 -14   3       65.42       38.64     39.98 o 
   0 -13   3        7.09       72.86     53.44 o 
   1 -13   3      418.52      514.32     73.25 o 
   2 -13   3       52.74      104.40     34.53 o 
   3 -13   3       55.04      147.93     50.34 o 
   4 -13   3        0.80       10.35     39.15 o 
   5 -13   3      129.07      110.18     44.84 o 
   6 -13   3       30.62       23.96     39.37 o 
   7 -13   3     1282.59     1324.57    109.33 o 
   8 -13   3      153.49      213.86     35.81 o 
   9 -13   3        1.78      -27.34     33.15 o 
  10 -13   3       75.61       62.25     30.59 o 
  11 -13   3      513.18      516.17     49.33 o 
  -1 -12   3      253.53      246.36     64.04 o 
   0 -12   3     1040.92      974.75     89.17 o 
   1 -12   3      455.43      489.32     66.55 o 
   2 -12   3       62.12       52.33     42.69 o 
   3 -12   3       42.00       71.07     41.84 o 
   4 -12   3     2635.78     2932.83    129.66 o 
   5 -12   3     1831.39     1719.44     97.53 o 
   6 -12   3       35.74       29.67     26.72 o 
   7 -12   3       13.65       -4.92     24.75 o 
   8 -12   3       42.05       23.44     60.17 o 
   9 -12   3      146.43      116.96     30.95 o 
  10 -12   3       20.96       19.80     26.59 o 
  11 -12   3      100.01      133.30     34.07 o 
  12 -12   3       60.38       42.51     31.64 o 
  -3 -11   3       31.57       69.00     36.56 o 
  -2 -11   3       48.93       43.27     32.28 o 
  -1 -11   3      497.08      444.05     45.00 o 
   0 -11   3      375.68      405.58     68.29 o 
   1 -11   3       69.28       44.73     38.75 o 
   2 -11   3      112.83       62.97     37.55 o 
   3 -11   3     1453.95     1623.48     92.57 o 
   4 -11   3     2670.50     2849.62    121.49 o 
   5 -11   3       79.53       69.21     25.27 o 
   6 -11   3      245.25      210.30     53.66 o 
   7 -11   3     1957.25     2002.42     70.74 o 
   8 -11   3       23.59       16.60     37.05 o 
   9 -11   3      101.98       81.29     36.56 o 
  10 -11   3       19.89       34.96     26.06 o 
  11 -11   3      662.23      743.70     52.17 o 
  12 -11   3       66.16       51.24     30.92 o 
  -4 -10   3      554.24      428.16     87.00 o 
  -3 -10   3     1014.79      922.39     60.50 o 
  -2 -10   3       64.75       35.40     28.91 o 
  -1 -10   3       68.03       22.82     25.89 o 
   0 -10   3      184.32      147.54     61.68 o 
   1 -10   3     3138.00     3191.72     85.99 o 
   2 -10   3      280.42      272.43     28.37 o 
   3 -10   3      549.59      640.20     59.96 o 
   4 -10   3        4.83       43.47     28.87 o 
   5 -10   3      134.20       84.13     24.86 o 
   6 -10   3     2347.56     2425.66     75.51 o 
   7 -10   3      232.51      253.55     30.27 o 
   8 -10   3      500.14      512.83     38.83 o 
   9 -10   3       91.35       98.40     26.47 o 
  10 -10   3     1290.18     1277.04     60.15 o 
  11 -10   3      743.75      745.93     51.55 o 
  12 -10   3       54.90       36.61     29.00 o 
  -5  -9   3        4.47       26.11     47.74 o 
  -4  -9   3     2027.38     1962.09    113.08 o 
  -3  -9   3     1528.11     1451.21     93.95 o 
  -2  -9   3       76.67       39.01     64.12 o 
  -1  -9   3       13.34       17.17     22.19 o 
   0  -9   3      295.71      381.78     52.44 o 
   1  -9   3      168.18      189.18     25.69 o 
   2  -9   3      788.60      690.51     37.26 o 
   3  -9   3      213.54      262.91     20.13 o 
   4  -9   3     1907.55     2096.41     66.61 o 
   5  -9   3        6.50       10.52     23.13 o 
   6  -9   3      827.33      780.26     41.86 o 
   7  -9   3      291.10      308.59     30.89 o 
   8  -9   3       24.59       11.87     36.31 o 
   9  -9   3      721.03      727.30     44.81 o 
  10  -9   3     1067.63     1089.28     83.99 o 
  11  -9   3        2.46      -26.56     23.14 o 
  12  -9   3       13.68      -32.41     27.58 o 
  13  -9   3      296.86      341.71     62.93 o 
  -6  -8   3      323.33      225.38     59.69 o 
  -5  -8   3      481.86      541.56     48.40 o 
  -4  -8   3      876.62      807.26     51.84 o 
  -3  -8   3       90.66      112.55     28.01 o 
  -2  -8   3      159.80      172.33     27.40 o 
  -1  -8   3      602.26      605.46     53.91 o 
   0  -8   3      933.69      895.44     43.11 o 
   1  -8   3      420.54      453.37     43.97 o 
   2  -8   3       69.58      114.19     17.39 o 
   3  -8   3     8073.48     8744.21    129.16 o 
   4  -8   3      816.08      854.52     41.51 o 
   5  -8   3      281.25      312.15     27.85 o 
   6  -8   3      138.18      181.39     23.63 o 
   7  -8   3      809.54      775.70     40.72 o 
   8  -8   3        8.35       -4.90     20.10 o 
   9  -8   3      629.13      520.06     70.92 o 
  10  -8   3      312.15      266.24     34.50 o 
  11  -8   3      219.27      253.68     35.62 o 
  12  -8   3       57.52       39.60     52.92 o 
  13  -8   3      170.61      223.87     56.30 o 
  -7  -7   3     1075.86     1117.53     68.18 o 
  -6  -7   3        8.41        8.42     29.52 o 
  -5  -7   3      246.10      198.32     35.11 o 
  -4  -7   3      527.77      563.74     47.15 o 
  -3  -7   3       94.38       67.13     24.19 o 
  -2  -7   3      252.93      199.07     26.27 o 
  -1  -7   3     6529.53     6774.14    109.86 o 
   0  -7   3     1507.15     1662.51     52.00 o 
   1  -7   3      517.62      597.47     35.68 o 
   2  -7   3     3673.95     3940.29     67.63 o 
   3  -7   3     6875.01     7863.34    114.21 o 
   4  -7   3        9.83        3.11     13.84 o 
   5  -7   3     2820.49     2709.99     68.98 o 
   6  -7   3     3144.26     2956.27     75.69 o 
   7  -7   3     1338.07     1356.11     51.30 o 
   8  -7   3       95.98      119.08     27.51 o 
   9  -7   3      325.30      275.74     31.45 o 
  10  -7   3     1644.36     1548.66     74.80 o 
  11  -7   3      113.86      121.46     31.23 o 
  12  -7   3      142.59      139.88     47.54 o 
  -8  -6   3     1706.61     1818.73    113.66 o 
  -7  -6   3     1087.78     1082.97     63.44 o 
  -6  -6   3       63.15      104.52     31.27 o 
  -5  -6   3      281.03      292.83     35.23 o 
  -4  -6   3       16.09       45.74     23.61 o 
  -3  -6   3      713.67      676.66     55.64 o 
  -2  -6   3      867.10      844.33     39.83 o 
  -1  -6   3     2148.14     2184.54     47.88 o 
   0  -6   3     3210.65     3561.97     62.11 o 
   1  -6   3     1792.10     2205.69     52.70 o 
   2  -6   3     2102.41     2404.82     44.46 o 
   3  -6   3      969.22     1108.15     50.10 o 
   4  -6   3       72.20       74.15     15.86 o 
   5  -6   3       33.37        9.77     12.97 o 
   6  -6   3     1420.84     1330.66     27.57 o 
   7  -6   3        0.19       -8.19      9.25 o 
   8  -6   3        2.18        6.36     11.50 o 
   9  -6   3     3413.22     3264.17     90.14 o 
  10  -6   3      904.98      810.07     49.20 o 
  11  -6   3       28.40       33.95     34.81 o 
  12  -6   3        2.64       -0.85     36.77 o 
  -9  -5   3      927.32      992.08     67.47 o 
  -8  -5   3      701.65      726.39     55.45 o 
  -7  -5   3        0.09      -13.83     25.48 o 
  -6  -5   3      842.75      785.52     72.62 o 
  -5  -5   3      493.45      557.57     46.76 o 
  -4  -5   3     2652.12     2547.58     73.54 o 
  -3  -5   3       80.81      101.85     20.08 o 
  -2  -5   3      190.08      197.95     20.37 o 
  -1  -5   3    21503.09    22615.40    361.22 o 
   0  -5   3     6315.68     7395.94    105.68 o 
   1  -5   3     1603.51     2025.92     32.94 o 
   2  -5   3     4562.13     5155.25     99.19 o 
   3  -5   3     2410.17     2338.33     56.26 o 
   4  -5   3      353.07      390.44     23.62 o 
   5  -5   3      395.08      367.56     14.60 o 
   6  -5   3       33.39       26.21      9.13 o 
   7  -5   3     1386.15     1239.14     31.56 o 
   8  -5   3     4068.93     4078.01     67.31 o 
   9  -5   3      391.66      409.55     24.63 o 
  10  -5   3       18.00        3.23     21.29 o 
  11  -5   3        4.81       34.16     37.72 o 
  12  -5   3      460.41      383.17     64.29 o 
 -10  -4   3        7.73      -17.81     34.15 o 
  -9  -4   3      141.35      165.54     70.66 o 
  -8  -4   3       22.86       43.14     42.36 o 
  -7  -4   3        1.84       -2.82     24.37 o 
  -6  -4   3      103.34      102.90     26.62 o 
  -5  -4   3     1285.34     1261.04     52.29 o 
  -4  -4   3       28.78       39.87     17.54 o 
  -3  -4   3      103.55      106.83     17.68 o 
  -2  -4   3     8228.46     8455.77    149.62 o 
  -1  -4   3     1160.80     1084.43     53.60 o 
   0  -4   3      501.22      621.73     24.57 o 
   1  -4   3      391.63      384.90     11.07 o 
   2  -4   3     1221.32     1162.25     42.95 o 
   3  -4   3     1050.38      966.90     22.17 o 
   4  -4   3     2362.71     2394.86     36.75 o 
   5  -4   3      803.54      769.77     21.46 o 
   6  -4   3     8472.62     8601.96    110.23 o 
   7  -4   3      439.46      440.42     21.56 o 
   8  -4   3      272.16       90.80     90.93 o 
   9  -4   3        4.18      -27.55     18.66 o 
  10  -4   3      196.02      240.77     32.51 o 
  12  -4   3       28.57       38.03     45.46 o 
 -11  -3   3      595.27      702.84    119.97 o 
 -10  -3   3      149.50      128.90     38.14 o 
  -9  -3   3      542.07      474.36     46.68 o 
  -8  -3   3      678.54      587.08     77.33 o 
  -7  -3   3      178.14      159.69     69.12 o 
  -6  -3   3       22.15       13.61     20.72 o 
  -5  -3   3      474.57      445.19     31.31 o 
  -4  -3   3      515.60      466.67     28.74 o 
  -3  -3   3      178.53      181.40     18.68 o 
  -2  -3   3     3857.33     3902.44     77.20 o 
  -1  -3   3     6994.51     7543.47    126.92 o 
   0  -3   3      205.47      204.13      9.22 o 
   1  -3   3     2628.98     2536.75     70.37 o 
   2  -3   3     1293.75     1200.32     24.38 o 
   3  -3   3       31.94       22.91      7.80 o 
   4  -3   3     1279.94     1345.32     27.25 o 
   5  -3   3     9652.60     9626.99    137.43 o 
   6  -3   3     4390.04     4499.60    227.07 o 
   7  -3   3       15.23       15.62     18.26 o 
   8  -3   3      786.54      737.51     41.45 o 
   9  -3   3      537.64      630.99     42.78 o 
  10  -3   3      177.61      247.21     35.09 o 
  11  -3   3        2.14      -38.54     33.97 o 
 -11  -2   3        5.73       26.19     34.17 o 
 -10  -2   3      172.20      130.98     35.92 o 
  -9  -2   3     1743.47     1834.85     74.79 o 
  -8  -2   3      493.32      477.75     44.91 o 
  -7  -2   3      871.87      926.28     64.32 o 
  -6  -2   3     1153.31     1177.70     57.20 o 
  -5  -2   3     6897.57     6779.93    133.73 o 
  -4  -2   3      770.03      739.11     33.72 o 
  -3  -2   3      377.44      372.85     26.65 o 
  -2  -2   3     1972.86     1829.49     34.99 o 
  -1  -2   3     1569.65     1606.46     36.77 o 
   0  -2   3       30.02       11.45      9.00 o 
   1  -2   3     6385.12     6019.58    100.88 o 
   2  -2   3      809.85      653.07     33.73 o 
   4  -2   3     3137.53     3232.33     57.41 o 
   5  -2   3     1754.18     1691.76     41.54 o 
   6  -2   3      106.98      102.94     21.12 o 
   7  -2   3      121.63      125.01     20.70 o 
   8  -2   3     2303.65     2404.31    151.79 o 
   9  -2   3      182.35      288.13     59.40 o 
  10  -2   3       88.74       98.26     45.74 o 
  11  -2   3       11.90        4.66     46.38 o 
 -12  -1   3       43.92       21.70     36.36 o 
 -11  -1   3       48.81       31.78     31.98 o 
 -10  -1   3     1226.67     1165.78     61.57 o 
  -9  -1   3      153.53       86.70     40.71 o 
  -8  -1   3      584.47      619.15     57.90 o 
  -7  -1   3      126.37      128.18     24.04 o 
  -6  -1   3     4355.90     4237.50     96.38 o 
  -5  -1   3     2582.55     2345.69     41.20 o 
  -4  -1   3        5.63        4.04      6.62 o 
  -3  -1   3     1372.16     1380.69     26.54 o 
  -2  -1   3    17575.42    17618.44    288.45 o 
  -1  -1   3       21.23       21.58     11.28 o 
   0  -1   3      583.30      496.88     15.28 o 
   1  -1   3     1030.46     1068.25     24.14 o 
   2  -1   3     8010.64     7775.73    157.28 o 
   3  -1   3      126.66      115.37     13.23 o 
   4  -1   3      520.08      578.84     24.46 o 
   5  -1   3     1090.48     1093.73     36.36 o 
   6  -1   3     2441.36     2417.55     56.65 o 
   7  -1   3      320.37      363.72     40.79 o 
   8  -1   3      347.93      345.22     36.91 o 
   9  -1   3       56.15       27.44     39.11 o 
  10  -1   3        0.27       26.23     45.85 o 
 -12   0   3      964.81     1026.80     74.72 o 
 -11   0   3        6.68       56.04     29.40 o 
 -10   0   3      764.66      664.99     49.89 o 
  -9   0   3     1267.93     1317.96     58.54 o 
  -8   0   3     1814.06     1697.61     62.57 o 
  -7   0   3      264.81      239.56     18.12 o 
  -6   0   3     2321.64     2329.33     39.25 o 
  -5   0   3     3027.72     2982.17     51.55 o 
  -4   0   3      392.42      386.64     23.19 o 
  -3   0   3      392.78      369.44     20.28 o 
  -2   0   3     1438.29     1262.84     36.60 o 
  -1   0   3      164.07      143.32      5.92 o 
   0   0   3     4209.28     4093.08     63.48 o 
   1   0   3     3589.14     3471.78     74.16 o 
   2   0   3     6530.05     6681.69    124.52 o 
   3   0   3     1052.00     1117.06     40.30 o 
   4   0   3     4303.80     4460.47    151.56 o 
   5   0   3     3885.46     3834.94     90.12 o 
   6   0   3      208.97      233.82     43.58 o 
   7   0   3      219.32      242.34     48.14 o 
   8   0   3      135.14      117.44     46.10 o 
   9   0   3       52.47       64.32     48.70 o 
  10   0   3        8.26       30.18     50.37 o 
 -13   1   3     1212.30     1185.05    133.41 o 
 -12   1   3       52.94       40.15     31.40 o 
 -11   1   3      320.72      273.66     37.42 o 
 -10   1   3      115.95      150.76     29.88 o 
  -9   1   3      803.11      821.42     46.11 o 
  -8   1   3      648.42      656.12     34.76 o 
  -7   1   3       99.14      112.73     15.51 o 
  -6   1   3     4656.43     4584.81     66.07 o 
  -5   1   3      353.05      308.37     18.42 o 
  -4   1   3     3857.52     3922.23     64.81 o 
  -3   1   3     1986.92     1901.69     48.08 o 
  -2   1   3      760.67      736.36     31.42 o 
  -1   1   3     2735.61     2747.87     85.01 o 
   0   1   3     3118.67     3124.12     69.74 o 
   1   1   3     4426.58     4380.18     73.00 o 
   2   1   3      891.14      937.96     29.91 o 
   3   1   3      642.47      666.05     33.78 o 
   4   1   3     4052.62     4023.17     91.23 o 
   5   1   3     1641.86     1627.85     89.38 o 
   6   1   3        0.68        1.04     32.74 o 
   7   1   3      943.31      899.68     79.32 o 
   8   1   3      902.59     1085.61     91.16 o 
   9   1   3      176.85      105.19     54.56 o 
 -13   2   3       49.25       34.25     38.87 o 
 -12   2   3      173.56      131.55     35.28 o 
 -11   2   3      139.69      149.20     31.20 o 
 -10   2   3      522.29      494.03     39.71 o 
  -9   2   3      167.65      118.34     25.49 o 
  -8   2   3      305.89      302.96     21.96 o 
  -7   2   3     1829.09     1810.85     37.07 o 
  -6   2   3     3472.43     3274.10     61.12 o 
  -5   2   3      947.28      921.71     27.92 o 
  -4   2   3        5.92        5.40      7.96 o 
  -3   2   3     1559.36     1471.42     23.80 o 
  -2   2   3     2110.50     1977.52     51.80 o 
  -1   2   3       26.14        6.57     13.41 o 
   0   2   3      720.66      823.50     33.91 o 
   1   2   3     1316.90     1336.30     51.93 o 
   2   2   3     2879.97     2911.13     61.66 o 
   3   2   3     1058.88     1035.01     42.11 o 
   4   2   3      904.52      934.52     41.40 o 
   5   2   3      312.61      231.55     45.83 o 
   6   2   3      171.35      122.57     43.96 o 
   7   2   3      520.42      562.89     70.49 o 
   8   2   3      397.89      375.84     68.55 o 
 -13   3   3      457.09      503.09     47.15 o 
 -12   3   3        5.06      -26.27     24.68 o 
 -11   3   3       93.96      112.11     28.26 o 
 -10   3   3      410.97      363.21     53.04 o 
  -9   3   3      131.68      111.98     19.04 o 
  -8   3   3     1016.89     1016.08     29.88 o 
  -7   3   3    15561.35    15755.17    192.86 o 
  -6   3   3     3590.93     3706.22     67.98 o 
  -5   3   3      380.92      464.29     16.58 o 
  -4   3   3     2032.80     1994.59     32.36 o 
  -3   3   3     3010.72     2889.42     41.57 o 
  -2   3   3     1879.36     2001.26     39.69 o 
  -1   3   3       53.18       53.03     16.88 o 
   0   3   3     7539.19     8120.67    155.34 o 
   1   3   3     7899.78     8012.80    125.61 o 
   2   3   3      439.07      463.29     25.23 o 
   3   3   3      103.10      110.25     18.90 o 
   4   3   3      855.82      730.39     64.38 o 
   5   3   3      258.62      286.44     53.40 o 
   6   3   3        2.16        2.69     41.96 o 
   7   3   3      167.31       43.71     48.54 o 
   8   3   3      359.69      495.63     81.95 o 
 -14   4   3      635.29      714.52     55.80 o 
 -13   4   3      200.91      180.28     35.17 o 
 -12   4   3        2.20      -12.11     23.86 o 
 -11   4   3       67.30       53.54     24.79 o 
 -10   4   3      312.20      294.78     35.14 o 
  -9   4   3       35.11       47.53     17.61 o 
  -8   4   3     1510.54     1469.59     36.48 o 
  -7   4   3      139.97      149.95     13.61 o 
  -6   4   3     1371.27     1349.27     29.58 o 
  -5   4   3     1194.79     1265.07     26.99 o 
  -4   4   3     1606.95     1556.59     29.26 o 
  -3   4   3      489.74      482.75     20.12 o 
  -2   4   3      155.94      168.69     15.11 o 
  -1   4   3      469.53      442.62     33.26 o 
   0   4   3     9687.10    10015.45    153.40 o 
   1   4   3     2765.68     2805.16     60.76 o 
   2   4   3       40.15       37.29     16.56 o 
   3   4   3      953.04      942.92     73.19 o 
   4   4   3      962.96     1021.46     81.00 o 
   5   4   3        4.34      -11.91     38.34 o 
   6   4   3        0.80       21.63     46.51 o 
   7   4   3      432.33      376.67     74.45 o 
 -14   5   3       77.59       52.50     26.01 o 
 -13   5   3       31.90       13.83     25.15 o 
 -12   5   3       59.24       43.32     20.42 o 
 -11   5   3     2543.15     2613.60     93.07 o 
 -10   5   3    11207.63    10780.66    168.44 o 
  -9   5   3      494.78      485.90     23.65 o 
  -8   5   3      596.01      595.76     26.72 o 
  -7   5   3     1752.36     1728.63     47.86 o 
  -6   5   3     1779.90     1688.23     37.30 o 
  -5   5   3      231.98      278.66     14.61 o 
  -4   5   3     1370.73     1521.30     31.03 o 
  -3   5   3     2285.34     2277.68     48.62 o 
  -2   5   3     1372.92     1394.44     38.14 o 
  -1   5   3      965.32      910.30     35.11 o 
   0   5   3      761.16      771.91     34.09 o 
   1   5   3      287.99      324.80     25.20 o 
   2   5   3       87.96       49.09     25.39 o 
   3   5   3     1769.38     1779.58    102.04 o 
   4   5   3      248.28      217.14     53.83 o 
   5   5   3      165.34      137.91     54.87 o 
   6   5   3       98.84      154.83     59.73 o 
 -14   6   3       14.44       30.52     39.09 o 
 -13   6   3      129.95      108.97     24.02 o 
 -12   6   3       54.68       82.43     21.24 o 
 -11   6   3     1888.66     1915.29     54.42 o 
 -10   6   3      401.00      391.85     23.40 o 
  -9   6   3        0.10      -18.14     12.10 o 
  -8   6   3     1572.42     1580.66     45.14 o 
  -7   6   3     1729.44     1753.08     38.21 o 
  -6   6   3      100.25      117.71     13.20 o 
  -5   6   3      178.83      211.95     14.92 o 
  -4   6   3     1567.97     1483.76     40.42 o 
  -3   6   3     3666.90     3466.26     68.77 o 
  -2   6   3       15.91       29.79     15.62 o 
  -1   6   3        3.41        0.45     13.45 o 
   0   6   3     2638.72     2523.63     62.18 o 
   1   6   3     1303.79     1184.92     42.94 o 
   2   6   3      110.52      123.42     41.28 o 
   3   6   3       11.75       70.59     45.51 o 
   4   6   3        2.55      -20.82     43.92 o 
   5   6   3       57.04      123.69     57.87 o 
 -14   7   3      581.11      422.00     59.74 o 
 -13   7   3      382.16      433.77     55.80 o 
 -12   7   3      109.73      115.43     22.90 o 
 -11   7   3      129.90      105.21     24.41 o 
 -10   7   3      956.26      955.58     33.06 o 
  -9   7   3        4.67       -1.29      9.83 o 
  -8   7   3      410.41      423.77     22.52 o 
  -7   7   3        5.51       -1.36     11.14 o 
  -6   7   3      364.76      380.66     28.95 o 
  -5   7   3      474.60      474.62     48.30 o 
  -4   7   3     3387.67     3269.69     68.57 o 
  -3   7   3     1505.73     1476.52     44.25 o 
  -2   7   3        2.88       -1.75     14.61 o 
  -1   7   3      728.96      750.79     33.33 o 
   0   7   3     2413.24     2268.41     60.95 o 
   1   7   3       27.40       24.89     37.95 o 
   2   7   3       29.34       -8.24     39.48 o 
   3   7   3      936.24      981.58     89.03 o 
   4   7   3      600.30      582.80     82.00 o 
 -14   8   3      345.71      194.60     48.90 o 
 -13   8   3       16.15       71.72     29.03 o 
 -12   8   3        6.54        7.31     19.38 o 
 -11   8   3     1314.39     1317.57     63.50 o 
 -10   8   3     1368.87     1316.91     76.69 o 
  -9   8   3      487.81      488.56     25.44 o 
  -8   8   3      118.98      124.78     17.12 o 
  -7   8   3        8.59       -4.82     12.23 o 
  -6   8   3        2.11        3.37     12.68 o 
  -5   8   3     1856.24     1698.85     79.51 o 
  -4   8   3       91.55       83.77     19.03 o 
  -3   8   3      126.42      138.55     18.70 o 
  -2   8   3        2.16      -21.45     14.30 o 
  -1   8   3     1231.67     1289.76     41.66 o 
   0   8   3      170.95      133.30     81.40 o 
   1   8   3       49.71       92.10     45.73 o 
   2   8   3      261.95      302.28     61.68 o 
   3   8   3     1717.48     1689.34    120.09 o 
 -14   9   3        0.64       23.10     37.99 o 
 -13   9   3       41.36       36.39     29.31 o 
 -12   9   3      944.04      986.36     83.48 o 
 -11   9   3     1015.84     1061.78     43.96 o 
 -10   9   3        3.28        1.95     28.88 o 
  -9   9   3       34.34       26.98     15.45 o 
  -8   9   3      996.88     1042.84     81.37 o 
  -7   9   3     1016.96     1018.44     34.98 o 
  -6   9   3        4.12      -11.51     15.22 o 
  -5   9   3       48.89       91.69     29.77 o 
  -4   9   3     1688.77     1684.04     70.50 o 
  -3   9   3      418.16      404.68     32.86 o 
  -2   9   3      533.68      575.75     37.22 o 
  -1   9   3      115.06       79.84     28.88 o 
   0   9   3      233.26      230.02     53.80 o 
   1   9   3        5.93      -23.55     42.05 o 
   2   9   3      321.05      375.66     74.10 o 
 -13  10   3       12.29       93.54     55.21 o 
 -12  10   3      484.70      547.53     77.73 o 
 -11  10   3      117.84      112.60     56.68 o 
 -10  10   3       11.28      -27.11     40.86 o 
  -9  10   3      940.19      867.06     88.03 o 
  -8  10   3      650.45      604.48     51.43 o 
  -7  10   3      283.62      306.27     42.33 o 
  -6  10   3       22.70       33.33     29.93 o 
  -5  10   3     1656.23     1577.23    100.05 o 
  -4  10   3     1227.34     1134.38     49.86 o 
  -3  10   3        0.27        7.87     25.22 o 
  -2  10   3        2.34       28.13     22.84 o 
  -1  10   3      775.74      654.05     75.94 o 
   0  10   3      214.12      162.78     58.18 o 
 -13  11   3       45.77       96.60     60.71 o 
 -12  11   3       61.70       61.95     59.28 o 
 -11  11   3      555.31      506.32     79.85 o 
 -10  11   3       77.85       24.39     49.13 o 
  -9  11   3      235.67      178.48     59.20 o 
  -8  11   3        2.50       49.10     48.81 o 
  -7  11   3      103.12       58.79     37.94 o 
  -6  11   3      242.11      281.53     50.89 o 
  -5  11   3     1531.59     1459.14     78.81 o 
  -4  11   3      173.39      194.89     30.74 o 
  -3  11   3        3.55      -29.34     23.33 o 
  -2  11   3      440.94      363.88     66.23 o 
 -12  12   3      605.80      604.10     92.81 o 
 -11  12   3      171.01      196.53     70.60 o 
 -10  12   3        3.57        0.18     55.75 o 
  -9  12   3      142.26      105.11     57.41 o 
  -8  12   3      619.87      711.19     87.56 o 
  -7  12   3      128.73      233.72     68.03 o 
  -6  12   3      494.35      488.77     82.02 o 
  -5  12   3       15.87       54.41     55.66 o 
  -4  12   3      326.39      370.53     85.25 o 
 -10  13   3       67.85      137.55     66.74 o 
  -9  13   3      635.92      639.42     92.32 o 
  -8  13   3      816.38      912.21    108.77 o 
  -7  13   3        0.91       10.38     59.15 o 
   5 -15   4      265.79      249.63     61.95 o 
   6 -15   4        0.44       23.60     48.77 o 
   7 -15   4      814.14      840.56     87.24 o 
   8 -15   4      273.95      238.66     43.41 o 
   2 -14   4       36.97       95.69     52.87 o 
   3 -14   4       37.28       -4.83     46.13 o 
   4 -14   4      322.98      356.07     63.15 o 
   5 -14   4       37.34       40.29     44.56 o 
   6 -14   4      579.45      510.58     69.19 o 
   7 -14   4     1105.27     1029.94     65.87 o 
   8 -14   4      106.21       97.42     57.28 o 
   9 -14   4       30.04       49.74     32.36 o 
  10 -14   4      724.54      672.48     75.67 o 
   0 -13   4       53.41       41.65     52.71 o 
   1 -13   4       80.38       14.49     46.08 o 
   2 -13   4       90.49      114.32     48.02 o 
   3 -13   4        4.97       -5.52     38.18 o 
   4 -13   4      617.42      630.31     72.21 o 
   5 -13   4       28.48       48.83     40.74 o 
   6 -13   4      917.55      856.92    112.69 o 
   7 -13   4        0.56       -8.62     26.54 o 
   8 -13   4       20.94       27.58     43.46 o 
   9 -13   4      235.77      224.78     37.70 o 
  10 -13   4      457.13      445.72     47.22 o 
  11 -13   4       37.87       33.44     31.10 o 
  -2 -12   4       11.56      -66.37     44.25 o 
  -1 -12   4      460.11      538.99     76.29 o 
   0 -12   4      145.52      183.17     53.55 o 
   1 -12   4       37.48        1.61     40.41 o 
   2 -12   4       29.28       53.58     41.03 o 
   3 -12   4     1829.04     2063.03    110.00 o 
   4 -12   4     1235.91     1335.01     88.58 o 
   5 -12   4       28.33       27.10     33.55 o 
   6 -12   4        7.11       19.72     26.17 o 
   7 -12   4      524.32      488.65     42.88 o 
   8 -12   4       13.04       22.56     25.28 o 
   9 -12   4      284.80      335.53     69.73 o 
  10 -12   4        1.66       25.42     27.67 o 
  11 -12   4      204.36      160.87     54.58 o 
  12 -12   4       69.71       61.57     33.62 o 
  -3 -11   4        8.33      -42.49     31.06 o 
  -2 -11   4       53.86       98.85     33.60 o 
  -1 -11   4      332.61      353.89     80.41 o 
   0 -11   4       20.54       48.66     40.59 o 
   1 -11   4       23.42        2.69     34.67 o 
   2 -11   4     1187.40     1400.46     87.30 o 
   3 -11   4     3934.22     4050.93    152.36 o 
   4 -11   4      183.90      119.92     41.07 o 
   5 -11   4      581.37      629.20     44.29 o 
   6 -11   4     1567.72     1475.11    139.35 o 
   7 -11   4      997.00     1019.14     53.63 o 
   8 -11   4       25.17       48.58     26.12 o 
   9 -11   4        1.39      -30.01     21.58 o 
  10 -11   4     1336.48     1265.81    133.27 o 
  11 -11   4      277.63      242.59     38.41 o 
  12 -11   4       60.55       52.10     32.94 o 
  -5 -10   4       42.27       12.34     51.02 o 
  -4 -10   4     1182.74      898.52    108.63 o 
  -3 -10   4      139.34      105.85     33.80 o 
  -2 -10   4      167.08      135.21     32.80 o 
  -1 -10   4      564.99      607.91     77.76 o 
   0 -10   4        6.60       26.54     23.06 o 
   1 -10   4       21.94       20.13     21.17 o 
   2 -10   4      536.37      519.46     56.21 o 
   3 -10   4        4.75       11.15     29.72 o 
   4 -10   4       82.94       83.81     25.09 o 
   5 -10   4      774.45      734.51     44.42 o 
   6 -10   4     1876.17     1776.16     65.06 o 
   7 -10   4       22.45       15.55     31.27 o 
   8 -10   4       16.53       12.38     25.93 o 
   9 -10   4     1755.33     1703.33     67.60 o 
  10 -10   4     1688.29     1524.47     66.87 o 
  11 -10   4       45.82       18.35     27.52 o 
  12 -10   4        2.13      -38.59     26.51 o 
  -6  -9   4       21.01        6.34     48.32 o 
  -5  -9   4      737.16      762.85     56.47 o 
  -4  -9   4      350.36      349.36     41.15 o 
  -3  -9   4       18.69       15.19     21.27 o 
  -2  -9   4     1352.23     1343.80     59.56 o 
  -1  -9   4     2159.41     2151.50     90.50 o 
   0  -9   4     2592.34     2890.61     79.55 o 
   1  -9   4      238.78      257.39     31.86 o 
   2  -9   4      286.59      306.57     28.17 o 
   3  -9   4     3431.58     3789.47     94.95 o 
   4  -9   4       16.48       34.41     20.28 o 
   5  -9   4       33.78       39.96     21.03 o 
   6  -9   4      109.30      131.35     24.92 o 
   7  -9   4      307.08      274.44     30.61 o 
   8  -9   4      385.61      335.58     39.49 o 
   9  -9   4      988.58      931.86     50.94 o 
  10  -9   4       45.39       21.66     24.77 o 
  11  -9   4      180.07      141.47     33.68 o 
  12  -9   4      490.14      417.65     45.25 o 
  -7  -8   4      219.65      220.75     43.52 o 
  -6  -8   4      503.72      514.88     49.50 o 
  -5  -8   4      498.21      458.42     44.37 o 
  -4  -8   4      152.19      149.15     30.79 o 
  -3  -8   4      114.77       75.34     25.19 o 
  -2  -8   4       67.37       32.64     25.82 o 
  -1  -8   4     1292.06     1373.15     52.93 o 
   0  -8   4      616.91      651.15     36.74 o 
   1  -8   4      702.54      795.30     36.21 o 
   2  -8   4     8668.18     9443.46    138.89 o 
   3  -8   4      660.08      733.23     54.00 o 
   4  -8   4      468.75      499.88     33.40 o 
   5  -8   4       14.15       -5.58     16.91 o 
   6  -8   4     1787.44     1767.38     78.13 o 
   7  -8   4      910.24      888.77     45.64 o 
   8  -8   4      535.08      530.20     70.03 o 
   9  -8   4      165.06      116.24     26.96 o 
  10  -8   4     1784.01     1702.22     68.85 o 
  11  -8   4        9.27      -28.23     24.53 o 
  12  -8   4      153.14      221.21     52.97 o 
  -8  -7   4      535.18      561.09     57.24 o 
  -7  -7   4      173.33      205.93     59.32 o 
  -6  -7   4      114.71      121.72     45.71 o 
  -5  -7   4      357.11      340.97     38.04 o 
  -4  -7   4       16.86       20.57     34.81 o 
  -3  -7   4       56.61       44.29     22.83 o 
  -2  -7   4     1552.91     1625.99     55.00 o 
  -1  -7   4     1514.52     1612.75     42.60 o 
   0  -7   4        1.20       -0.19     15.68 o 
   1  -7   4     3830.10     4393.90     89.13 o 
   2  -7   4     2094.88     2374.46     46.18 o 
   3  -7   4      170.43      173.26     21.44 o 
   4  -7   4       29.16       34.09     15.90 o 
   5  -7   4     1031.78      952.84     53.99 o 
   6  -7   4     3120.54     3127.57    114.86 o 
   7  -7   4       24.63       19.24     21.19 o 
   8  -7   4       66.84       52.04     21.44 o 
   9  -7   4     1511.39     1419.34     59.71 o 
  10  -7   4      379.71      348.31     38.23 o 
  11  -7   4       76.54       58.85     28.89 o 
  12  -7   4        0.39       -5.82     37.61 o 
  -9  -6   4      653.89      637.60     60.54 o 
  -8  -6   4     1032.67     1028.94     65.53 o 
  -7  -6   4       36.45      -39.33     26.22 o 
  -6  -6   4      382.16      396.32     61.44 o 
  -5  -6   4      356.27      355.78     54.30 o 
  -4  -6   4      553.09      533.18     38.00 o 
  -3  -6   4      222.79      213.02     52.95 o 
  -2  -6   4      534.31      566.41     31.26 o 
  -1  -6   4    10193.03    10837.83    153.74 o 
   0  -6   4      197.99      210.93     14.65 o 
   1  -6   4     2569.05     3062.30     45.40 o 
   2  -6   4        5.48       -1.87     13.57 o 
   3  -6   4      180.41      207.48     20.56 o 
   4  -6   4     1131.00     1122.35     40.46 o 
   5  -6   4     2655.36     2482.50     46.14 o 
   6  -6   4       43.20       37.14     11.56 o 
   7  -6   4      124.68      135.70     22.75 o 
   8  -6   4     2253.36     2280.92     91.81 o 
   9  -6   4      510.00      475.82     39.12 o 
  10  -6   4        1.21        3.78     23.24 o 
  11  -6   4       16.97      -10.73     34.07 o 
  12  -6   4      685.91      597.74     73.63 o 
  -9  -5   4      262.38      306.49     50.33 o 
  -8  -5   4       16.63      -16.22     27.43 o 
  -7  -5   4       21.21       27.11     25.62 o 
  -6  -5   4     3910.37     3869.96    103.57 o 
  -5  -5   4      239.56      249.18     30.80 o 
  -4  -5   4      407.28      433.69     41.47 o 
  -3  -5   4      452.41      441.08     28.80 o 
  -2  -5   4    10229.37    10299.20    180.03 o 
  -1  -5   4     1165.22     1226.36     31.21 o 
   0  -5   4     1781.26     2314.92     42.07 o 
   1  -5   4     1231.91     1466.07     25.12 o 
   2  -5   4     4805.37     4787.02     94.17 o 
   3  -5   4      116.80      102.96     15.64 o 
   4  -5   4     1285.33     1235.46     28.81 o 
   5  -5   4       41.90       24.65     10.33 o 
   6  -5   4     2436.10     2280.41     49.92 o 
   7  -5   4     1071.33     1110.92     31.33 o 
   8  -5   4     1771.75     1767.74     56.14 o 
   9  -5   4      190.32      223.32     69.10 o 
  10  -5   4      129.21       68.32     38.25 o 
  11  -5   4      625.65      676.68     72.92 o 
 -10  -4   4       98.61       92.06     36.74 o 
  -9  -4   4      280.08      306.72     42.95 o 
  -8  -4   4      200.15      237.26     36.93 o 
  -7  -4   4     2206.83     2196.84    159.19 o 
  -6  -4   4       10.19       12.41     22.31 o 
  -5  -4   4       50.46       79.37     46.97 o 
  -4  -4   4        9.86        9.74     11.22 o 
  -3  -4   4     3826.26     4017.16     86.36 o 
  -2  -4   4    10733.02    11223.56    269.96 o 
  -1  -4   4     1244.98     1345.86     30.11 o 
   0  -4   4     5683.75     6018.38     74.55 o 
   1  -4   4     2421.91     2335.89    123.12 o 
   2  -4   4     3679.75     3495.33     71.50 o 
   3  -4   4      240.63      236.62     20.14 o 
   4  -4   4     2275.67     2195.53     43.34 o 
   5  -4   4     4267.19     4076.29     70.74 o 
   6  -4   4     3432.25     3270.67     64.48 o 
   7  -4   4      196.21      221.56     18.08 o 
   8  -4   4      193.31      190.23     26.48 o 
   9  -4   4      131.60      144.23     28.05 o 
  10  -4   4        0.38       -7.36     23.88 o 
  11  -4   4      252.94      337.65     61.34 o 
 -11  -3   4        9.80       32.29     36.10 o 
 -10  -3   4      369.30      350.32     45.23 o 
  -9  -3   4     1972.68     1851.91     76.55 o 
  -8  -3   4      101.56      152.26     30.53 o 
  -7  -3   4      163.89      177.70     30.11 o 
  -6  -3   4     1259.88     1250.37     52.38 o 
  -5  -3   4     2068.58     2031.13    121.85 o 
  -4  -3   4       22.92        6.00      9.95 o 
  -3  -3   4     3184.97     3177.60     55.87 o 
  -2  -3   4     9924.92    10295.72    172.84 o 
  -1  -3   4      528.83      494.89     17.88 o 
   0  -3   4      155.26      124.24     13.84 o 
   1  -3   4      813.87      666.43     25.14 o 
   2  -3   4        2.84        1.57      6.81 o 
   3  -3   4      369.41      417.00     28.45 o 
   4  -3   4    10374.66    10487.71    147.37 o 
   5  -3   4     7224.60     7145.80    297.32 o 
   6  -3   4        6.42        2.86     16.11 o 
   7  -3   4      645.71      667.12     55.35 o 
   8  -3   4     1457.75     1554.87     86.90 o 
   9  -3   4      923.51      952.70     74.89 o 
  10  -3   4        1.05      -14.06     37.55 o 
 -11  -2   4      278.95      247.83     43.08 o 
 -10  -2   4     1115.58     1110.60     62.73 o 
  -9  -2   4        6.93       20.77     27.44 o 
  -8  -2   4      181.25      196.87     30.97 o 
  -7  -2   4     1164.34     1040.87     96.57 o 
  -6  -2   4     7679.28     7576.46    150.10 o 
  -5  -2   4     2057.74     2075.29     59.65 o 
  -4  -2   4     1601.43     1781.06     38.15 o 
  -3  -2   4     3717.10     3683.76    114.63 o 
  -1  -2   4       95.73       76.20     17.25 o 
   0  -2   4       18.56       26.52      8.78 o 
   1  -2   4      212.07      211.45     13.72 o 
   2  -2   4     5501.33     5275.52    258.81 o 
   3  -2   4     1075.81      563.18     35.81 o 
   4  -2   4     1725.10     1745.29     50.67 o 
   5  -2   4       14.05       26.07     18.96 o 
   6  -2   4       14.53       22.63     24.46 o 
   7  -2   4      748.83      654.73     58.60 o 
   8  -2   4      643.22      647.39     63.44 o 
   9  -2   4      264.43      277.71     54.66 o 
  10  -2   4        3.23       17.83     44.32 o 
 -12  -1   4      142.90      168.03     41.19 o 
 -11  -1   4      271.10      284.14     41.19 o 
 -10  -1   4       36.70       22.77     27.23 o 
  -9  -1   4     1365.17     1252.13    115.85 o 
  -8  -1   4       12.55       11.80     22.53 o 
  -7  -1   4     4291.47     4137.22     98.66 o 
  -6  -1   4     1925.04     1779.45     33.19 o 
  -5  -1   4       79.98       90.20     10.19 o 
  -4  -1   4     1154.44     1139.38     25.19 o 
  -3  -1   4     7127.91     6773.59    123.88 o 
  -2  -1   4      258.59      305.37     16.87 o 
  -1  -1   4       42.87       59.84      7.90 o 
   0  -1   4     1258.84     1204.40     25.09 o 
   1  -1   4     8132.55     8005.13    111.55 o 
   2  -1   4     2768.55     2828.05     52.09 o 
   3  -1   4       82.64       52.27     17.06 o 
   4  -1   4     1077.75      962.57     53.20 o 
   5  -1   4     1367.03     1463.56     55.20 o 
   6  -1   4       12.11       20.35     22.28 o 
   7  -1   4      133.11      142.21     41.96 o 
   8  -1   4      752.42      787.77     74.40 o 
   9  -1   4      122.64      142.80     50.88 o 
  10  -1   4      150.97      125.68     57.50 o 
 -13   0   4      871.71     1041.04    171.38 o 
 -12   0   4       79.23       83.31     34.66 o 
 -11   0   4        8.08      -17.30     26.51 o 
 -10   0   4     1018.55     1011.99     70.38 o 
  -9   0   4      533.24      495.74     39.71 o 
  -8   0   4        1.76        1.65     19.55 o 
  -7   0   4     1813.62     1829.50     36.30 o 
  -6   0   4     1872.35     1814.01     35.11 o 
  -5   0   4      148.07      152.81     12.28 o 
  -4   0   4     7814.34     7596.40    149.91 o 
  -3   0   4      946.18      899.82     33.66 o 
  -2   0   4        4.59        8.40      6.75 o 
  -1   0   4      454.55      433.75     13.62 o 
   0   0   4     5853.75     5920.09     89.65 o 
   1   0   4     5609.02     5869.93    117.65 o 
   2   0   4       72.90      116.39     19.17 o 
   3   0   4     4213.98     4192.83     93.51 o 
   4   0   4     3519.54     3500.34     85.92 o 
   5   0   4      536.62      555.97     37.76 o 
   6   0   4      424.53      431.47     53.47 o 
   7   0   4       17.85       13.04     37.16 o 
   8   0   4      523.35      589.30     71.66 o 
   9   0   4        8.92      -61.74     41.16 o 
 -13   1   4      213.63      203.06     46.11 o 
 -12   1   4       16.56       -8.29     27.65 o 
 -11   1   4     1377.74     1349.01     64.75 o 
 -10   1   4      931.99     1047.91     75.18 o 
  -9   1   4      320.05      263.80     31.19 o 
  -8   1   4      126.14      119.64     14.32 o 
  -7   1   4     1721.51     1707.37     36.33 o 
  -6   1   4    10552.09    10497.51    154.30 o 
  -5   1   4       36.35       69.39     12.00 o 
  -4   1   4        0.96        2.35     13.18 o 
  -3   1   4       55.60       34.87     20.68 o 
  -2   1   4      380.80      429.79     26.47 o 
  -1   1   4     1821.07     1879.76     52.78 o 
   0   1   4     3173.13     3163.77    115.82 o 
   1   1   4      197.22      170.85     22.39 o 
   2   1   4       65.07       78.33     15.88 o 
   3   1   4     2476.66     2339.93     65.98 o 
   4   1   4      856.12      870.59     46.47 o 
   5   1   4      291.70      319.11     50.82 o 
   6   1   4       62.43       81.98     41.29 o 
   7   1   4     1510.61     1535.37    102.65 o 
   8   1   4      414.44      424.48     69.84 o 
 -13   2   4      698.57      834.96     59.15 o 
 -12   2   4       15.35       11.33     27.39 o 
 -11   2   4     1268.63     1369.53     70.96 o 
 -10   2   4     1363.99     1386.70    118.54 o 
  -9   2   4       52.02       56.02     18.00 o 
  -8   2   4       36.67       25.99     12.31 o 
  -7   2   4     7554.27     7511.43    102.77 o 
  -6   2   4        6.42      -12.78     10.70 o 
  -5   2   4      752.87      779.61     43.34 o 
  -4   2   4     7307.79     7267.16    106.87 o 
  -3   2   4     4308.46     3938.75     87.66 o 
  -2   2   4       18.24        2.32     14.60 o 
  -1   2   4      119.26      144.01     73.58 o 
   0   2   4     5308.12     5479.37    114.59 o 
   1   2   4     5568.32     5557.94     94.84 o 
   2   2   4      183.03      157.78     19.48 o 
   3   2   4      474.01      483.93     51.28 o 
   4   2   4       74.21       58.28     35.90 o 
   5   2   4      123.16       52.98     40.77 o 
   6   2   4      697.42      618.18     71.80 o 
   7   2   4      473.46      535.91     73.72 o 
   8   2   4       20.62       66.90     56.23 o 
 -14   3   4      558.21      538.39     52.69 o 
 -13   3   4       92.04      116.28     34.01 o 
 -12   3   4      105.19       99.11     30.14 o 
 -11   3   4       89.22       70.44     25.55 o 
 -10   3   4       28.87       13.63     17.65 o 
  -9   3   4        0.34       15.39     13.19 o 
  -8   3   4     5820.32     5844.29    112.82 o 
  -7   3   4     1077.79     1077.16     35.64 o 
  -6   3   4      785.10      866.83     38.99 o 
  -5   3   4      131.96       99.28     11.48 o 
  -4   3   4     2825.78     2723.90     40.21 o 
  -3   3   4     1288.63     1202.94     27.36 o 
  -2   3   4      154.00      149.45     13.15 o 
  -1   3   4     4554.33     4645.53    103.41 o 
   0   3   4    10534.94    10558.30    199.10 o 
   1   3   4      871.35      991.18     36.21 o 
   2   3   4        3.24      -22.49     14.99 o 
   3   3   4      378.64      426.94     42.98 o 
   4   3   4      450.53      443.34     60.04 o 
   5   3   4      404.39      284.52     57.98 o 
   6   3   4       94.76       65.19     47.40 o 
   7   3   4      389.31      370.54     72.42 o 
 -14   4   4      319.43      351.99     43.64 o 
 -13   4   4        1.77        9.90     26.85 o 
 -12   4   4        0.16        4.95     60.44 o 
 -11   4   4     1057.01     1104.93     59.08 o 
 -10   4   4     1740.66     1864.06     93.19 o 
  -9   4   4     1179.35     1144.94     34.94 o 
  -8   4   4       34.38       17.11     13.61 o 
  -7   4   4     1442.71     1385.07     31.81 o 
  -6   4   4     1201.84     1193.26     27.49 o 
  -5   4   4     1253.19     1222.44     26.10 o 
  -4   4   4        3.27       11.06      6.92 o 
  -3   4   4        2.78        8.11     10.19 o 
  -2   4   4        1.23        0.43     10.66 o 
  -1   4   4     3846.00     3737.13    127.21 o 
   0   4   4      254.01      227.42     35.74 o 
   1   4   4        5.25       17.20     17.30 o 
   2   4   4      127.68      142.02     21.79 o 
   3   4   4     3522.71     3211.44    134.40 o 
   4   4   4      118.36      143.43     48.24 o 
   5   4   4       32.69       25.50     45.35 o 
   6   4   4      487.96      550.34     77.93 o 
 -14   5   4        5.87       -7.70     22.25 o 
 -13   5   4        0.93      -33.13     26.89 o 
 -12   5   4      888.36      896.38     48.52 o 
 -11   5   4     5156.47     5313.64     87.66 o 
 -10   5   4     2059.05     2101.91     47.74 o 
  -9   5   4       10.10        1.85     14.87 o 
  -8   5   4     1894.52     1929.62     41.00 o 
  -7   5   4     1230.52     1185.73     41.00 o 
  -6   5   4      281.29      330.39     22.72 o 
  -5   5   4      304.72      347.32     16.01 o 
  -4   5   4     3252.21     3161.29     60.45 o 
  -3   5   4     2072.89     2171.25     48.34 o 
  -2   5   4     1601.57     1618.98     42.86 o 
  -1   5   4      567.47      627.49     38.98 o 
   0   5   4     1025.70     1024.63     40.71 o 
   1   5   4       22.57       17.08     17.97 o 
   2   5   4      970.48      879.17     75.03 o 
   3   5   4      688.28      745.56     74.38 o 
   4   5   4      121.98      101.12     49.48 o 
   5   5   4      109.93      134.39     59.32 o 
 -14   6   4      217.37      250.74     31.00 o 
 -13   6   4      122.57      125.48     29.36 o 
 -12   6   4     1481.14     1502.62     50.86 o 
 -11   6   4      730.33      727.70     35.77 o 
 -10   6   4      505.64      560.11     27.04 o 
  -9   6   4      467.54      510.36     26.85 o 
  -8   6   4      816.75      771.86     27.54 o 
  -7   6   4      250.81      261.26     16.91 o 
  -6   6   4        7.59       -0.40     10.20 o 
  -5   6   4     3339.32     3286.43     65.43 o 
  -4   6   4     6100.23     5908.83    100.93 o 
  -3   6   4      275.52      284.87     21.66 o 
  -2   6   4      149.65      157.26     20.26 o 
  -1   6   4      822.79      788.71     30.98 o 
   0   6   4      607.62      651.77     34.93 o 
   1   6   4        2.12       -9.29     31.48 o 
   2   6   4       19.05       -0.83     39.15 o 
   3   6   4      998.48      870.63     84.55 o 
   4   6   4       86.24       21.81     50.75 o 
 -14   7   4      675.34      557.75     64.11 o 
 -13   7   4      225.78      223.91     32.88 o 
 -12   7   4        1.33      -13.28     20.20 o 
 -11   7   4      814.25      819.98     69.16 o 
 -10   7   4       38.97       50.98     15.15 o 
  -9   7   4      356.57      423.08     23.09 o 
  -8   7   4      112.43      110.18     24.55 o 
  -7   7   4     1113.05     1123.18     35.90 o 
  -6   7   4      288.66      272.54     24.65 o 
  -5   7   4     3916.74     3668.15     73.88 o 
  -4   7   4     1150.97     1104.16     39.14 o 
  -3   7   4       18.73        1.18     15.57 o 
  -2   7   4     1639.21     1533.08     42.12 o 
  -1   7   4     2397.07     2370.84     53.37 o 
   0   7   4      131.54      132.36     24.43 o 
   1   7   4       19.78      -16.60     38.89 o 
   2   7   4      355.24      410.58     65.59 o 
   3   7   4     1979.20     1685.90    117.88 o 
 -13   8   4        5.64       15.92     43.58 o 
 -12   8   4      880.37     1011.32     54.93 o 
 -11   8   4     1136.81     1276.80     45.52 o 
 -10   8   4       69.04       52.11     19.64 o 
  -9   8   4        9.52       -3.51     23.59 o 
  -8   8   4     1071.07     1071.22     58.57 o 
  -7   8   4      346.90      316.29     62.52 o 
  -6   8   4      954.79      943.67     54.73 o 
  -5   8   4       13.14       16.42     37.58 o 
  -4   8   4      510.25      468.07     43.14 o 
  -3   8   4       41.39       31.70     21.34 o 
  -2   8   4      931.69      965.63     44.75 o 
  -1   8   4       68.94      105.71     24.16 o 
   0   8   4       42.62       31.74     41.17 o 
   1   8   4      212.59      229.34     58.45 o 
   2   8   4      918.58      862.24     92.49 o 
 -14   9   4      111.75      142.34     58.39 o 
 -13   9   4      175.28      229.60     60.68 o 
 -12   9   4      500.01      537.25     76.03 o 
 -11   9   4       48.39        9.15     43.94 o 
 -10   9   4      206.40      226.17     38.59 o 
  -9   9   4     1228.47     1254.59     67.34 o 
  -8   9   4      747.83      731.51     94.77 o 
  -7   9   4       45.38       26.32     29.54 o 
  -6   9   4        0.22       -3.56     25.77 o 
  -5   9   4     2374.29     2306.26     92.05 o 
  -4   9   4     1558.06     1479.64     69.04 o 
  -3   9   4        7.57       45.15     23.72 o 
  -2   9   4       10.28       41.47     23.44 o 
  -1   9   4      403.31      270.04     57.29 o 
   0   9   4       13.46       40.71     45.49 o 
   1   9   4      171.40      165.22     62.41 o 
 -13  10   4      183.17      107.73     60.61 o 
 -12  10   4       16.04       83.96     57.90 o 
 -11  10   4      209.05      249.18     62.27 o 
 -10  10   4      896.91      876.14    124.87 o 
  -9  10   4      790.49      826.09     60.88 o 
  -8  10   4      153.88      144.81     38.05 o 
  -7  10   4       17.22       55.56     32.17 o 
  -6  10   4      427.23      401.13     46.54 o 
  -5  10   4     1713.59     1643.42     76.54 o 
  -4  10   4       29.64       47.73     24.89 o 
  -3  10   4        3.81       30.64     24.46 o 
  -2  10   4     1009.84      933.27     86.55 o 
  -1  10   4      336.99      281.82     63.67 o 
 -13  11   4        1.06       28.89     58.76 o 
 -12  11   4      385.52      404.85     79.32 o 
 -11  11   4       41.67       68.55     57.81 o 
 -10  11   4      461.63      385.95     76.78 o 
  -9  11   4       42.58       71.76     35.34 o 
  -8  11   4      237.95      260.01     44.02 o 
  -7  11   4        5.46       -4.49     60.38 o 
  -6  11   4     1071.90     1186.40     85.83 o 
  -5  11   4       36.04       16.74     25.63 o 
  -4  11   4        1.79      -14.95     25.56 o 
  -3  11   4      240.44      369.41     48.47 o 
 -11  12   4        1.27       23.75     59.61 o 
 -10  12   4       84.29      124.07     66.88 o 
  -9  12   4      627.13      656.31     94.53 o 
  -8  12   4      379.73      377.58     80.99 o 
  -7  12   4      215.35      218.89     45.02 o 
  -6  12   4       26.57       80.26     38.80 o 
  -5  12   4      892.19      846.71     55.36 o 
   4 -15   5        0.88       49.11     50.41 o 
   5 -15   5       67.64      115.56     53.01 o 
   6 -15   5      667.62      561.80     76.69 o 
   7 -15   5      626.53      621.31     80.71 o 
   8 -15   5        5.94        1.43     42.91 o 
   1 -14   5       24.22       39.84     50.73 o 
   2 -14   5      395.60      458.86     72.86 o 
   3 -14   5       13.96      -13.56     42.30 o 
   4 -14   5        1.75      -33.11     40.69 o 
   5 -14   5      726.34      734.37     77.34 o 
   6 -14   5     1235.73     1208.84     96.24 o 
   7 -14   5      156.86      187.95     39.54 o 
   8 -14   5        7.79        9.03     41.21 o 
   9 -14   5       75.73       95.03     78.39 o 
  10 -14   5      604.96      691.79     57.79 o 
  -1 -13   5      365.19      313.96     70.32 o 
   0 -13   5       38.28       63.46     48.66 o 
   1 -13   5     1061.43     1052.47     91.29 o 
   2 -13   5      654.41      638.18     74.53 o 
   3 -13   5      515.25      364.95     61.84 o 
   4 -13   5      231.24      315.34     57.93 o 
   5 -13   5      156.29      121.63     46.65 o 
   6 -13   5       35.93       31.78     29.97 o 
   7 -13   5       88.09      105.65     32.61 o 
   8 -13   5       97.55       65.35     31.06 o 
   9 -13   5     1057.39     1119.36     65.01 o 
  10 -13   5       22.66       30.23     31.41 o 
  11 -13   5       20.74       36.64     32.89 o 
  -2 -12   5      196.51      126.42     59.55 o 
  -1 -12   5     1006.73      837.99     86.42 o 
   0 -12   5       93.84       54.07     45.42 o 
   1 -12   5      113.01      159.45     48.12 o 
   2 -12   5     1254.38     1315.51     91.80 o 
   3 -12   5     1587.81     1607.97     98.48 o 
   4 -12   5       77.91       71.87     40.02 o 
   5 -12   5      143.02      163.72     32.79 o 
   6 -12   5     1393.12     1524.14    109.18 o 
   7 -12   5       83.51       29.77     27.13 o 
   8 -12   5      286.80      240.88     36.50 o 
   9 -12   5        0.01      -37.29     25.46 o 
  10 -12   5      475.78      470.85     46.66 o 
  11 -12   5        0.15        9.71     30.12 o 
  -4 -11   5       83.28       62.34     38.15 o 
  -3 -11   5       74.18       59.98     34.61 o 
  -2 -11   5      344.28      310.34     40.73 o 
  -1 -11   5      206.49      162.55     51.29 o 
   0 -11   5      553.04      453.49     62.87 o 
   1 -11   5     1794.31     1726.86    100.28 o 
   2 -11   5     3302.18     3759.13    147.05 o 
   3 -11   5       69.93       55.85     37.22 o 
   4 -11   5       41.68       17.19     23.46 o 
   5 -11   5     1422.92     1393.26     95.61 o 
   6 -11   5     1174.51     1088.51     63.38 o 
   7 -11   5       66.41       57.11     25.92 o 
   8 -11   5        4.80       24.13     42.99 o 
   9 -11   5     1087.23     1101.14     59.58 o 
  10 -11   5     1204.46     1177.82    118.11 o 
  11 -11   5       57.31       47.15     31.37 o 
  -5 -10   5      220.23      216.96     45.07 o 
  -4 -10   5       67.12       75.73     34.23 o 
  -3 -10   5       81.26       20.74     29.66 o 
  -2 -10   5      160.64      199.92     34.37 o 
  -1 -10   5     3042.48     2814.18     84.13 o 
   0 -10   5       25.21       27.60     22.70 o 
   1 -10   5     1531.72     1557.07     89.53 o 
   2 -10   5       40.54       16.78     31.44 o 
   3 -10   5      373.77      419.99     64.16 o 
   4 -10   5      203.10      182.95     29.02 o 
   5 -10   5      358.80      351.25     34.97 o 
   6 -10   5        2.66      -10.61     19.51 o 
   7 -10   5        1.31      -11.33     19.91 o 
   8 -10   5     1018.72      960.02     52.07 o 
   9 -10   5     1408.98     1390.47     63.07 o 
  10 -10   5      123.82      140.69     31.10 o 
  11 -10   5        8.49       -7.14     27.74 o 
  12 -10   5      283.65      261.50     42.50 o 
  -6  -9   5      870.37      864.61     61.20 o 
  -5  -9   5      158.39      156.59     35.77 o 
  -4  -9   5        7.73        4.17     34.50 o 
  -3  -9   5      119.48       86.86     22.77 o 
  -2  -9   5     6975.11     6986.13    140.84 o 
  -1  -9   5     4000.33     4067.34     80.11 o 
   0  -9   5     1000.45     1055.40     46.54 o 
   1  -9   5      133.59      159.22     24.10 o 
   2  -9   5     3191.77     3808.17    136.29 o 
   3  -9   5       19.53       29.92     20.74 o 
   4  -9   5      247.95      178.31     26.95 o 
   5  -9   5       36.52       45.19     25.17 o 
   6  -9   5     1027.72     1004.59     48.76 o 
   7  -9   5       93.95       95.16     24.21 o 
   8  -9   5     1026.01     1009.67     95.31 o 
   9  -9   5       24.04       15.78     23.54 o 
  10  -9   5      412.42      389.68     39.78 o 
  11  -9   5      181.01      162.08     34.65 o 
  12  -9   5      265.19      291.52     46.57 o 
  -7  -8   5      103.25       84.82     35.67 o 
  -6  -8   5      382.90      411.77     45.22 o 
  -5  -8   5        0.41        1.37     26.56 o 
  -4  -8   5      618.91      576.29     43.13 o 
  -3  -8   5     1830.54     1731.68    146.65 o 
  -2  -8   5      853.15      818.86     36.45 o 
  -1  -8   5      225.19      209.38     20.95 o 
   0  -8   5     1054.77     1231.17     55.70 o 
   1  -8   5     3238.51     3671.42    176.85 o 
   2  -8   5     2533.67     2777.39     53.35 o 
   3  -8   5      395.76      410.52     31.26 o 
   4  -8   5       50.14       59.29     19.65 o 
   5  -8   5     1375.31     1237.15     49.55 o 
   6  -8   5     2755.37     2612.33     75.17 o 
   7  -8   5      311.59      308.01     31.05 o 
   8  -8   5      200.38      167.11     27.78 o 
   9  -8   5      174.74      202.42     54.66 o 
  10  -8   5      154.92      139.35     31.13 o 
  11  -8   5      206.19      176.25     35.36 o 
  12  -8   5       14.68      -12.80     36.72 o 
  -8  -7   5      178.58      167.05     41.94 o 
  -7  -7   5      156.66      188.59     38.03 o 
  -6  -7   5      462.31      460.50     44.16 o 
  -5  -7   5     2777.83     2785.34     86.59 o 
  -4  -7   5       44.63       55.10     33.99 o 
  -3  -7   5      209.58      243.69     28.27 o 
  -2  -7   5      620.62      615.04     38.97 o 
  -1  -7   5     1017.08     1112.14     38.39 o 
   0  -7   5      338.34      325.95     19.71 o 
   1  -7   5     4630.48     5104.25     69.37 o 
   2  -7   5      576.60      691.45     35.80 o 
   3  -7   5      184.70      177.24     22.23 o 
   4  -7   5     2963.76     2779.65     71.69 o 
   5  -7   5     3014.07     2799.83     74.03 o 
   6  -7   5       73.87       87.12     29.98 o 
   7  -7   5      770.62      772.60     42.30 o 
   8  -7   5     1640.76     1574.58     60.78 o 
   9  -7   5      544.85      522.00     41.28 o 
  10  -7   5       16.36       -8.34     23.62 o 
  11  -7   5       18.53       12.86     36.12 o 
  -9  -6   5      602.12      558.78     55.79 o 
  -8  -6   5      115.97      105.04     39.52 o 
  -7  -6   5      104.62      161.88     34.57 o 
  -6  -6   5     1469.55     1399.46     63.23 o 
  -5  -6   5       59.88       71.75     25.23 o 
  -4  -6   5      412.44      397.78     34.59 o 
  -3  -6   5      427.36      476.04     32.12 o 
  -2  -6   5     7045.08     7183.55    112.11 o 
  -1  -6   5      905.05      907.66     47.67 o 
   0  -6   5     2431.39     2907.33     51.41 o 
   1  -6   5       11.65       27.20      7.51 o 
   2  -6   5      255.26      226.24     21.70 o 
   3  -6   5      530.61      561.20     30.13 o 
   4  -6   5     1480.09     1414.18     46.93 o 
   5  -6   5       59.36       63.70     13.38 o 
   6  -6   5      730.46      743.78     31.29 o 
   7  -6   5     1426.95     1453.58     56.02 o 
   8  -6   5     1079.30     1065.21     51.56 o 
   9  -6   5      100.78      108.72     28.00 o 
  10  -6   5       27.08       42.65     35.17 o 
  11  -6   5      640.78      439.64     63.30 o 
 -10  -5   5      156.99      183.41     57.21 o 
  -9  -5   5      193.54      169.17     38.57 o 
  -8  -5   5        3.45       12.20     69.19 o 
  -7  -5   5      992.08     1036.85     59.24 o 
  -6  -5   5      547.61      572.22     41.89 o 
  -5  -5   5        7.51      -14.77     19.43 o 
  -4  -5   5        2.91       25.83     14.11 o 
  -3  -5   5     8702.52     8671.75    159.85 o 
  -2  -5   5     3388.95     3669.86     64.99 o 
  -1  -5   5        0.88       -0.01      9.30 o 
   0  -5   5     1275.05     1351.74     26.49 o 
   1  -5   5     3964.58     3838.70     61.30 o 
   2  -5   5      438.32      430.69     25.13 o 
   3  -5   5      123.71      159.42     12.40 o 
   4  -5   5      960.97      929.76     26.99 o 
   5  -5   5     3570.58     3300.85     61.34 o 
   6  -5   5        1.13       -2.44     12.46 o 
   7  -5   5      293.29      295.04     23.22 o 
   8  -5   5        0.76       -3.76     15.28 o 
   9  -5   5       10.23       16.96     31.56 o 
  10  -5   5       31.22       -4.78     34.22 o 
  11  -5   5     1159.03     1087.61     89.58 o 
 -10  -4   5      317.05      385.12     47.25 o 
  -9  -4   5      483.70      534.20     48.14 o 
  -8  -4   5       23.72       18.10     25.78 o 
  -7  -4   5     1863.30     2042.78     72.91 o 
  -6  -4   5      707.72      735.61     56.02 o 
  -5  -4   5      369.13      373.90     21.81 o 
  -4  -4   5     1891.99     1902.52     43.84 o 
  -3  -4   5     7826.92     8011.95    276.45 o 
  -2  -4   5       18.25       28.12     10.47 o 
  -1  -4   5     1411.52     1605.35     33.78 o 
   0  -4   5     3874.10     3652.73     75.53 o 
   1  -4   5     2162.44     1902.08     48.10 o 
   2  -4   5      752.24      801.20     30.67 o 
   3  -4   5     1429.58     1352.75     39.94 o 
   4  -4   5     3760.74     3351.12     60.22 o 
   5  -4   5     1480.60     1325.92     37.25 o 
   6  -4   5      278.08      283.00     21.72 o 
   7  -4   5      690.31      669.26     32.28 o 
   8  -4   5      600.48      590.09     58.44 o 
   9  -4   5      115.30      141.52     28.62 o 
  10  -4   5      452.23      419.16     60.71 o 
  11  -4   5       42.60      -26.56     42.71 o 
 -11  -3   5      358.63      438.03     50.87 o 
 -10  -3   5      451.32      577.70     63.43 o 
  -9  -3   5      139.37      173.93     33.98 o 
  -8  -3   5        0.33      -13.14     22.34 o 
  -7  -3   5     1043.40     1132.03     53.72 o 
  -6  -3   5     4784.62     4736.53    108.75 o 
  -5  -3   5       64.62       97.31     13.60 o 
  -4  -3   5     1623.41     1681.29     45.68 o 
  -3  -3   5      490.09      483.66     20.88 o 
  -2  -3   5     2899.91     2917.61     44.86 o 
  -1  -3   5      292.57      308.75     18.33 o 
   0  -3   5      537.87      452.02     22.70 o 
   1  -3   5       79.28       85.99     12.11 o 
   2  -3   5       29.50        8.30     10.34 o 
   3  -3   5    10734.83    10811.45    149.73 o 
   4  -3   5     6086.13     6078.03     95.86 o 
   5  -3   5        0.57       -0.25      8.05 o 
   6  -3   5      440.03      478.99     47.47 o 
   7  -3   5      829.84      868.18     47.28 o 
   8  -3   5     1248.08     1375.69     85.79 o 
   9  -3   5       44.79       73.12     40.90 o 
  10  -3   5      203.77      204.26     55.60 o 
 -12  -2   5        0.19       15.67     35.36 o 
 -11  -2   5     1094.53     1134.71     67.16 o 
 -10  -2   5      154.02      164.00     35.01 o 
  -9  -2   5      937.44      928.99     73.01 o 
  -8  -2   5       20.20      -20.45     22.33 o 
  -7  -2   5     5898.96     5991.59    160.51 o 
  -6  -2   5     2539.02     2415.03     64.08 o 
  -5  -2   5     2082.43     2212.76     46.74 o 
  -4  -2   5     1177.18     1074.32     38.14 o 
  -2  -2   5       40.81       43.32      9.78 o 
  -1  -2   5        2.80        9.99     10.14 o 
   0  -2   5      189.86      167.20     11.71 o 
   1  -2   5     5415.36     5107.05     77.83 o 
   2  -2   5     2240.47     2425.51     61.07 o 
   3  -2   5     1197.94     1201.18     38.98 o 
   4  -2   5       50.42       31.48     14.36 o 
   5  -2   5      443.97      520.24     54.48 o 
   6  -2   5      713.28      775.85     44.88 o 
   7  -2   5      605.48      635.54     61.60 o 
   8  -2   5       30.28       28.27     37.51 o 
   9  -2   5        1.54       48.98     43.07 o 
  10  -2   5      918.57      931.46     90.64 o 
 -12  -1   5       73.16       88.38     35.81 o 
 -11  -1   5       43.57       21.75     30.02 o 
 -10  -1   5       14.33      -28.39     24.55 o 
  -9  -1   5       35.73       30.11     25.29 o 
  -8  -1   5     1457.09     1420.22     58.32 o 
  -7  -1   5     2467.85     2357.59     42.90 o 
  -6  -1   5       26.61       10.82      9.65 o 
  -5  -1   5       17.97       29.07     10.10 o 
  -4  -1   5     8212.09     7345.62    453.66 o 
  -3  -1   5      317.29      318.51     18.60 o 
  -2  -1   5      484.07      495.27     19.23 o 
  -1  -1   5     4270.31     4233.99     57.02 o 
   0  -1   5    24620.48    25313.83    324.66 o 
   1  -1   5     7961.44     8222.58    116.86 o 
   2  -1   5       10.00       -0.60     10.59 o 
   3  -1   5     2264.38     2256.77     71.70 o 
   4  -1   5     1274.70     1239.11     51.84 o 
   5  -1   5      295.03      309.36     32.54 o 
   6  -1   5      224.06      233.72     44.29 o 
   7  -1   5      639.09      597.99     63.88 o 
   8  -1   5     1268.55     1291.26     95.61 o 
   9  -1   5      172.29      188.86     56.56 o 
 -13   0   5        5.87       13.85     37.97 o 
 -12   0   5        1.68      -22.67     29.26 o 
 -11   0   5      677.03      726.73     67.39 o 
 -10   0   5      375.84      295.07     47.00 o 
  -9   0   5      145.80      143.92     28.44 o 
  -8   0   5      667.24      608.75     23.47 o 
  -7   0   5      554.50      500.80     21.09 o 
  -6   0   5     2621.33     2705.93     47.29 o 
  -5   0   5      148.91      105.67     18.87 o 
  -4   0   5       43.41       15.02     11.25 o 
  -3   0   5       29.08       29.59     15.90 o 
  -2   0   5      615.87      651.96     31.64 o 
  -1   0   5    11866.13    11910.57    140.27 o 
   0   0   5     7246.99     7771.39    115.66 o 
   1   0   5       29.70       55.71     20.73 o 
   2   0   5     1147.77     1224.75     47.00 o 
   3   0   5     3821.84     3920.70     94.09 o 
   4   0   5       11.72        0.14     22.35 o 
   5   0   5      315.64      335.05     33.66 o 
   6   0   5        7.88       39.61     38.06 o 
   7   0   5     1884.68     2136.60    116.97 o 
   8   0   5      201.64      233.85     59.02 o 
 -13   1   5        0.61        5.79     30.62 o 
 -12   1   5      395.98      435.23     45.69 o 
 -11   1   5     2846.22     2937.88     93.88 o 
 -10   1   5     1221.45     1151.55     83.75 o 
  -9   1   5       23.03        9.31     21.22 o 
  -8   1   5     1441.90     1405.81     47.86 o 
  -7   1   5     5721.56     5362.29     79.49 o 
  -6   1   5      142.18      160.58     21.98 o 
  -5   1   5      143.87      205.81     21.89 o 
  -4   1   5     1592.67     1497.14     47.96 o 
  -3   1   5     4110.31     4141.06     92.60 o 
  -2   1   5      753.27      834.04     38.57 o 
  -1   1   5       50.77        4.95     16.92 o 
   0   1   5     2388.72     2664.75     71.37 o 
   1   1   5      128.88      187.72     25.97 o 
   2   1   5      976.78      940.60     44.26 o 
   3   1   5      457.97      474.60     35.67 o 
   4   1   5      404.58      469.74     36.74 o 
   5   1   5      573.08      674.48     65.54 o 
   6   1   5     1074.17     1082.90     87.31 o 
   7   1   5      616.78      548.47     72.64 o 
   8   1   5       27.12       40.69     53.21 o 
 -14   2   5      490.72      569.32     54.78 o 
 -13   2   5        1.82       32.72     61.45 o 
 -12   2   5      355.80      288.75     40.27 o 
 -11   2   5      613.62      594.80     45.10 o 
 -10   2   5        7.39       18.30     22.31 o 
  -9   2   5      420.64      405.16     29.78 o 
  -8   2   5     2640.85     2629.49     51.19 o 
  -7   2   5      620.57      573.04     27.41 o 
  -6   2   5      452.62      488.48     30.94 o 
  -5   2   5     1421.95     1397.57     49.46 o 
  -4   2   5     5195.06     4880.96    107.63 o 
  -3   2   5      367.53      421.54     43.81 o 
  -2   2   5      481.21      629.65     36.30 o 
  -1   2   5     3112.34     3022.05     78.86 o 
   0   2   5     9178.81     9354.95    182.17 o 
   1   2   5       61.99       45.24     18.02 o 
   2   2   5      648.70      661.14     52.66 o 
   3   2   5       23.93       32.66     23.04 o 
   4   2   5      322.36      296.19     52.17 o 
   5   2   5      785.35      635.30     70.01 o 
   6   2   5      333.91      295.51     61.64 o 
   7   2   5       33.58      -39.04     47.91 o 
 -14   3   5      191.10      196.12     39.89 o 
 -13   3   5        5.35      -10.83     26.96 o 
 -12   3   5       95.46       86.22     29.04 o 
 -11   3   5     1196.47     1198.44     57.58 o 
 -10   3   5      845.87      874.77     71.94 o 
  -9   3   5      208.42      212.98     23.72 o 
  -8   3   5       58.87       66.16     36.72 o 
  -7   3   5      106.09      115.77     22.65 o 
  -6   3   5      309.57      291.69     17.74 o 
  -5   3   5     2022.71     1884.63     57.99 o 
  -4   3   5     3153.21     3140.20     81.80 o 
  -3   3   5      211.12      250.24     35.22 o 
  -2   3   5     1698.57     1644.54     62.57 o 
  -1   3   5     5530.69     5001.38    113.19 o 
   0   3   5      362.01      347.60     31.61 o 
   1   3   5       70.45       53.62     19.75 o 
   2   3   5      189.72      242.57     34.43 o 
   3   3   5     2033.25     2005.30    104.44 o 
   4   3   5       31.61       75.11     43.15 o 
   5   3   5      132.85       94.44     50.06 o 
   6   3   5      470.53      621.86     80.31 o 
 -14   4   5        2.44      -42.17     28.11 o 
 -13   4   5       30.95       41.80     28.60 o 
 -12   4   5      384.99      428.03     41.03 o 
 -11   4   5      803.76      927.14     41.37 o 
 -10   4   5       80.25       94.02     17.16 o 
  -9   4   5       20.88        3.15     51.84 o 
  -8   4   5     1168.30     1192.05     38.10 o 
  -7   4   5      881.54      851.22     30.92 o 
  -6   4   5      854.21      894.68     48.26 o 
  -5   4   5      809.40      827.72     26.87 o 
  -4   4   5      738.56      694.92     68.79 o 
  -3   4   5      355.88      351.33     20.03 o 
  -2   4   5     5086.11     5261.06     89.34 o 
  -1   4   5      763.72      674.52     42.28 o 
   0   4   5        2.77      -10.79     17.94 o 
   1   4   5      486.32      557.86     32.70 o 
   2   4   5     1684.10     1613.33     51.48 o 
   3   4   5     1171.51     1114.56     86.02 o 
   4   4   5      385.42      342.17     61.15 o 
   5   4   5      645.90      668.75     81.30 o 
 -14   5   5       69.88       60.28     25.15 o 
 -13   5   5      182.83      179.91     27.59 o 
 -12   5   5     1440.63     1477.46     68.04 o 
 -11   5   5      621.05      667.36     29.92 o 
 -10   5   5        3.28       14.43     16.05 o 
  -9   5   5     1775.73     1849.87     69.02 o 
  -8   5   5      778.61      740.95     32.12 o 
  -7   5   5      612.46      668.34     23.05 o 
  -6   5   5      346.97      411.02     18.00 o 
  -5   5   5     4988.24     4899.44     84.15 o 
  -4   5   5     4249.32     4279.81     75.83 o 
  -3   5   5       19.06       13.90     12.23 o 
  -2   5   5      397.63      394.64     24.50 o 
  -1   5   5      170.86      121.69     23.65 o 
   0   5   5       60.98       63.57     20.91 o 
   1   5   5      325.19      379.80     30.16 o 
   2   5   5      293.90      327.43     55.93 o 
   3   5   5      482.77      385.38     64.33 o 
   4   5   5       54.38       -5.50     48.21 o 
 -14   6   5       94.65       77.47     29.86 o 
 -13   6   5      760.16      748.02     49.77 o 
 -12   6   5      534.00      488.88     67.16 o 
 -11   6   5      174.38      188.27     21.13 o 
 -10   6   5      273.53      274.74     25.02 o 
  -9   6   5      406.13      394.98     22.19 o 
  -8   6   5      777.17      810.91     27.67 o 
  -7   6   5       99.80      117.33     14.04 o 
  -6   6   5     2221.98     2287.21     77.69 o 
  -5   6   5     5318.30     5082.87    126.55 o 
  -4   6   5      701.46      736.79     47.65 o 
  -3   6   5        2.98       24.73     25.26 o 
  -2   6   5      692.57      729.89     47.63 o 
  -1   6   5     1042.89     1037.36     64.17 o 
   0   6   5       37.07       23.38     20.23 o 
   1   6   5       16.72      -17.88     38.21 o 
   2   6   5     1106.26     1198.85     94.33 o 
   3   6   5     1136.78     1337.46    105.48 o 
 -13   7   5       40.31       42.71     29.01 o 
 -12   7   5      923.43      831.02     53.31 o 
 -11   7   5      302.35      373.35     59.64 o 
 -10   7   5      184.51      232.87     82.24 o 
  -9   7   5       46.09       84.38     29.22 o 
  -8   7   5      953.50      896.37     54.54 o 
  -7   7   5       49.92       47.89     52.31 o 
  -6   7   5     2492.44     2515.20     86.43 o 
  -5   7   5      520.76      562.25     46.66 o 
  -4   7   5      200.11      207.09     60.58 o 
  -3   7   5       56.22       65.79     27.75 o 
  -2   7   5     2965.51     2924.81     84.12 o 
  -1   7   5      137.22      174.75     27.24 o 
   0   7   5       26.62       47.23     43.68 o 
   1   7   5      496.59      547.80     71.27 o 
   2   7   5      925.30      931.11     93.24 o 
 -13   8   5      247.47      326.95     66.19 o 
 -12   8   5      585.82      627.24     50.09 o 
 -11   8   5        3.93      -11.81     27.69 o 
 -10   8   5      193.35      125.59     51.82 o 
  -9   8   5      684.30      682.45     78.40 o 
  -8   8   5     1383.63     1354.11     66.34 o 
  -7   8   5      254.80      184.72     35.31 o 
  -6   8   5      196.34      207.73     36.71 o 
  -5   8   5      617.28      593.24     48.48 o 
  -4   8   5       40.99       16.82     28.83 o 
  -3   8   5      433.68      429.00     35.63 o 
  -2   8   5       41.02       57.09     25.11 o 
  -1   8   5       94.72       85.06     27.54 o 
   0   8   5       60.60       59.00     48.23 o 
   1   8   5      768.96      815.69     89.19 o 
 -14   9   5      368.60      457.97     79.04 o 
 -13   9   5      241.77      310.39     69.44 o 
 -12   9   5       31.85       24.47     51.86 o 
 -11   9   5       70.61       53.33     34.77 o 
 -10   9   5      329.49      384.66     47.45 o 
  -9   9   5     1185.81     1143.57     66.46 o 
  -8   9   5      255.05      160.35     36.62 o 
  -7   9   5        4.57        7.54     28.51 o 
  -6   9   5     1514.99     1439.50     72.43 o 
  -5   9   5     1814.94     1706.35     77.86 o 
  -4   9   5      709.69      645.03     42.39 o 
  -3   9   5        0.47       11.44     23.34 o 
  -2   9   5      570.26      636.61     42.56 o 
  -1   9   5       17.34       21.34     46.88 o 
   0   9   5       65.18      -43.20     49.99 o 
 -13  10   5       12.73       39.66     56.93 o 
 -12  10   5      106.57      234.38     66.69 o 
 -11  10   5        9.85        5.31     32.87 o 
 -10  10   5     1345.78     1441.47     77.96 o 
  -9  10   5      458.41      427.18     49.47 o 
  -8  10   5       25.57       14.59     38.33 o 
  -7  10   5      717.49      771.77     59.19 o 
  -6  10   5      199.05      187.38     61.81 o 
  -5  10   5       78.81      157.91     53.64 o 
  -4  10   5       37.41       25.79     24.89 o 
  -3  10   5      580.30      540.75     42.65 o 
  -2  10   5      643.76      668.67     82.06 o 
 -12  11   5      177.84      172.93     66.21 o 
 -11  11   5       76.95      211.59     71.65 o 
 -10  11   5        0.11        1.02     34.63 o 
  -9  11   5      365.72      329.96     61.93 o 
  -8  11   5       43.03       80.51     38.44 o 
  -7  11   5        4.45       39.00     34.29 o 
  -6  11   5        1.60       43.63     28.66 o 
  -5  11   5      330.84      281.58     37.48 o 
  -4  11   5       25.04       41.26     29.39 o 
 -10  12   5     1180.72     1154.72    121.49 o 
  -9  12   5      198.92      177.76     48.42 o 
  -8  12   5      104.38      105.32     44.09 o 
  -7  12   5       31.96       47.39     41.64 o 
   4 -15   6        6.77       77.24     51.55 o 
   5 -15   6      564.84      605.07     79.99 o 
   6 -15   6      755.88      722.61     85.00 o 
   7 -15   6      171.46       85.31     38.38 o 
   8 -15   6       20.87       15.06     34.55 o 
   1 -14   6      870.20      836.48     89.97 o 
   2 -14   6       20.17       -8.87     45.72 o 
   3 -14   6      151.93      157.97     55.82 o 
   4 -14   6       63.23       23.19     43.87 o 
   5 -14   6      794.52      972.33     87.49 o 
   6 -14   6      270.60      297.12     43.60 o 
   7 -14   6       20.34        0.92     31.07 o 
   8 -14   6      192.66      196.73     40.26 o 
   9 -14   6      504.67      531.72     52.84 o 
  -1 -13   6      788.74      904.34     93.40 o 
   0 -13   6       37.55       20.85     44.13 o 
   1 -13   6      267.03      310.50     60.43 o 
   2 -13   6     1698.70     1738.70    108.40 o 
   3 -13   6      341.12      299.47     58.80 o 
   4 -13   6       11.53       14.53     39.51 o 
   5 -13   6       18.62       -6.30     28.20 o 
   6 -13   6      451.61      436.24     45.54 o 
   7 -13   6        0.11       72.23     35.99 o 
   8 -13   6      490.02      543.14     67.56 o 
   9 -13   6        0.99       13.61     30.17 o 
  10 -13   6      113.10      101.94     37.41 o 
  -3 -12   6      127.32       28.41     54.56 o 
  -2 -12   6      443.99      508.75     76.88 o 
  -1 -12   6      371.94      372.88     64.79 o 
   0 -12   6       68.06       75.34     48.04 o 
   1 -12   6     2532.91     2690.96    130.26 o 
   2 -12   6     2222.79     2611.44    125.75 o 
   3 -12   6       78.93       69.09     40.22 o 
   4 -12   6       12.97       15.83     26.22 o 
   5 -12   6      430.61      475.39     43.76 o 
   6 -12   6      625.07      626.06     47.78 o 
   7 -12   6      277.13      246.19     36.70 o 
   8 -12   6       23.91       33.62     28.06 o 
   9 -12   6      785.44      829.27     86.98 o 
  10 -12   6      306.64      255.09     45.68 o 
  11 -12   6      413.64      367.85    102.24 o 
  -4 -11   6        9.96       31.60     34.43 o 
  -3 -11   6      301.02      333.00     42.95 o 
  -2 -11   6        3.00      -48.77     39.22 o 
  -1 -11   6     1694.46     1572.66    100.53 o 
   0 -11   6      811.78      701.51     71.86 o 
   1 -11   6     2259.02     2408.01    116.79 o 
   2 -11   6        5.10       -2.20     30.57 o 
   3 -11   6       63.31       52.21     36.73 o 
   4 -11   6       59.32       53.33     25.21 o 
   5 -11   6     1288.44     1391.69     66.56 o 
   6 -11   6        6.69       -6.75     25.39 o 
   7 -11   6       10.75        6.74     23.52 o 
   8 -11   6     1161.94     1189.49     60.50 o 
   9 -11   6      631.94      684.76    103.76 o 
  10 -11   6       16.11        4.69     54.37 o 
  11 -11   6      157.54       56.03     60.63 o 
  -5 -10   6      137.53      135.14     31.64 o 
  -4 -10   6        2.94      -21.68     30.55 o 
  -3 -10   6        1.41       10.97     21.27 o 
  -2 -10   6     2554.27     2497.08     65.45 o 
  -1 -10   6      505.29      539.47     31.07 o 
   0 -10   6       60.90       30.19     36.89 o 
   1 -10   6        0.61        1.62     31.04 o 
   2 -10   6      311.41      262.93     45.62 o 
   3 -10   6        0.39        8.35     21.88 o 
   4 -10   6     2051.76     2091.11     71.47 o 
   5 -10   6       11.54        6.72     21.99 o 
   6 -10   6      254.66      231.72     43.09 o 
   7 -10   6     1310.37     1350.58     59.79 o 
   8 -10   6     1918.95     1981.94    179.43 o 
   9 -10   6      120.31      101.62     30.19 o 
  10 -10   6      105.31       96.84     30.76 o 
  11 -10   6      692.36      715.99     75.50 o 
  -6  -9   6      398.74      284.42     42.47 o 
  -5  -9   6        3.36      -27.18     26.19 o 
  -4  -9   6        0.67      -34.47     23.17 o 
  -3  -9   6     3570.67     3716.83     81.88 o 
  -2  -9   6     2676.58     2885.78     67.22 o 
  -1  -9   6      251.34      250.08     23.53 o 
   0  -9   6      211.45      217.92     20.17 o 
   1  -9   6     1190.75     1444.94     81.18 o 
   2  -9   6      807.73      928.89     47.60 o 
   3  -9   6      107.32       69.61     23.00 o 
   4  -9   6        0.92       14.50     25.97 o 
   5  -9   6     1657.64     1647.95    107.89 o 
   6  -9   6       56.68       53.02     23.82 o 
   7  -9   6      704.70      688.40     89.50 o 
   8  -9   6       13.10       15.37     22.06 o 
   9  -9   6      212.14      214.67     62.83 o 
  10  -9   6       37.98       36.59     26.77 o 
  11  -9   6      462.89      374.98     44.14 o 
  -7  -8   6      270.31      290.54     42.46 o 
  -6  -8   6      150.04      130.76     34.76 o 
  -5  -8   6       10.25       31.78     54.15 o 
  -4  -8   6      323.52      329.53     34.99 o 
  -3  -8   6     3743.31     3750.88     78.97 o 
  -2  -8   6        1.37        3.89     15.90 o 
  -1  -8   6       27.72       49.05     16.72 o 
   0  -8   6     1293.94     1364.60     36.79 o 
   1  -8   6     2886.84     3183.91     55.95 o 
   2  -8   6       17.14      -21.62     16.92 o 
   3  -8   6      438.74      474.80     33.79 o 
   4  -8   6     3004.04     2808.11     77.09 o 
   5  -8   6     3333.82     3194.89     83.81 o 
   6  -8   6       60.65       51.73     33.13 o 
   7  -8   6     1067.99     1066.57     51.13 o 
   8  -8   6      782.97      811.91     47.77 o 
   9  -8   6      141.44      190.18     32.30 o 
  10  -8   6      107.74       86.56     69.54 o 
  11  -8   6       13.19       15.35     31.20 o 
  -8  -7   6       19.27       39.72     32.36 o 
  -7  -7   6      435.68      369.84     43.14 o 
  -6  -7   6     2558.52     2415.31     83.34 o 
  -5  -7   6     1486.96     1360.33    123.58 o 
  -4  -7   6      143.62      174.64     27.79 o 
  -3  -7   6      183.70      182.11     23.06 o 
  -2  -7   6      751.57      756.56     31.54 o 
  -1  -7   6       95.64      117.57     15.51 o 
   0  -7   6      311.72      358.26     18.40 o 
   1  -7   6        8.66       26.58      8.07 o 
   2  -7   6      466.76      528.04     32.35 o 
   3  -7   6     3610.72     3580.06     85.32 o 
   4  -7   6     4427.58     4203.45     95.29 o 
   5  -7   6        0.26      -13.58     16.02 o 
   6  -7   6       10.39       -7.13     26.37 o 
   7  -7   6     1916.60     1933.63     66.49 o 
   8  -7   6     1416.09     1314.82     68.83 o 
   9  -7   6        1.96        6.87     22.29 o 
  10  -7   6       33.97       25.81     30.60 o 
  11  -7   6      382.40      368.51     61.41 o 
  -9  -6   6        3.06      -38.67     30.60 o 
  -8  -6   6      131.84      149.55     35.80 o 
  -7  -6   6     1771.11     1814.76     73.45 o 
  -6  -6   6      919.05      912.47     50.94 o 
  -5  -6   6       11.83      -16.50     25.72 o 
  -4  -6   6       21.09       26.04     19.80 o 
  -3  -6   6     5131.36     5136.60    108.29 o 
  -2  -6   6      121.67      122.72     18.12 o 
  -1  -6   6      228.43      273.95     17.90 o 
   0  -6   6        7.76       22.58      9.03 o 
   1  -6   6     2595.47     2585.23     47.99 o 
   2  -6   6       42.14       49.97     15.66 o 
   3  -6   6     1120.34     1077.74     41.80 o 
   4  -6   6       54.72       57.38     10.60 o 
   5  -6   6     1575.02     1504.51     38.23 o 
   6  -6   6     1169.28     1082.18     62.91 o 
   7  -6   6      419.96      377.61     33.53 o 
   8  -6   6       92.54      117.25     60.48 o 
   9  -6   6        0.99      -30.51     20.34 o 
  10  -6   6      579.57      596.69     67.26 o 
  11  -6   6      627.70      587.33     73.41 o 
 -10  -5   6       46.75        0.39     34.35 o 
  -9  -5   6     1680.59     1660.19     76.79 o 
  -8  -5   6       46.70       36.72     27.93 o 
  -7  -5   6      130.23      105.65     28.66 o 
  -6  -5   6      146.37      142.31     27.63 o 
  -5  -5   6      272.67      277.28     52.13 o 
  -4  -5   6     5900.44     5824.07     97.31 o 
  -3  -5   6      656.38      609.64     31.33 o 
  -2  -5   6        7.07      -12.29     14.56 o 
  -1  -5   6       27.61       52.80     11.93 o 
   0  -5   6     2909.70     2644.43     48.99 o 
   1  -5   6     2102.90     1995.59     89.74 o 
   2  -5   6      206.78      231.80     20.17 o 
   3  -5   6     1465.43     1413.65     33.24 o 
   4  -5   6     5355.61     5296.45     85.41 o 
   5  -5   6      802.13      778.03     29.97 o 
   6  -5   6      236.00      237.43     21.08 o 
   7  -5   6       73.95       56.61     17.58 o 
   8  -5   6      168.33      174.36     29.63 o 
   9  -5   6      127.85       77.17     38.54 o 
  10  -5   6      462.29      391.62     61.44 o 
 -11  -4   6      172.55      206.66     61.69 o 
 -10  -4   6      144.38      142.83     37.03 o 
  -9  -4   6      124.76      160.62     51.51 o 
  -8  -4   6      373.41      429.69     45.51 o 
  -7  -4   6      291.79      235.57     53.64 o 
  -6  -4   6      693.53      690.03     41.44 o 
  -5  -4   6      461.28      512.88     25.42 o 
  -4  -4   6     4280.63     4268.61     75.98 o 
  -3  -4   6      636.38      784.90     28.40 o 
  -2  -4   6      261.83      350.64     17.90 o 
  -1  -4   6     2581.03     2284.68     53.78 o 
   0  -4   6     3761.37     3629.97     75.88 o 
   1  -4   6       13.01        7.05     20.13 o 
   2  -4   6       17.99       11.56     14.15 o 
   3  -4   6     7618.64     7209.03    107.24 o 
   4  -4   6     1924.10     1816.18     42.84 o 
   5  -4   6        1.66        3.46     12.62 o 
   6  -4   6      722.20      704.37     31.73 o 
   7  -4   6     1225.48     1282.62     46.19 o 
   8  -4   6      243.86      184.48     42.32 o 
   9  -4   6      122.66       91.20     39.79 o 
  10  -4   6        1.43      -12.68     37.51 o 
 -11  -3   6      530.88      617.04     55.94 o 
 -10  -3   6       75.29       40.04     30.31 o 
  -9  -3   6      593.99      576.34     46.71 o 
  -8  -3   6      364.66      320.31     36.40 o 
  -7  -3   6     3903.91     3780.10     99.09 o 
  -6  -3   6      639.19      689.53     27.66 o 
  -5  -3   6       85.24       94.19     14.96 o 
  -4  -3   6      260.03      238.03     18.34 o 
  -3  -3   6      363.94      348.48     23.20 o 
  -2  -3   6      362.37      403.39     19.39 o 
  -1  -3   6      255.11      219.88     15.54 o 
   0  -3   6       74.41      142.33     31.19 o 
   1  -3   6     2951.55     2885.78     61.14 o 
   2  -3   6     3750.10     3797.07     77.59 o 
   3  -3   6     2447.83     2403.35     57.45 o 
   4  -3   6       95.37       74.76     17.07 o 
   5  -3   6       48.18       60.48     14.46 o 
   6  -3   6      827.56      866.48     38.32 o 
   7  -3   6      885.79      918.94     49.68 o 
   8  -3   6      107.25      107.36     29.91 o 
   9  -3   6      102.05       95.19     31.99 o 
  10  -3   6     1402.05     1554.13    108.00 o 
 -12  -2   6      375.23      407.44     51.55 o 
 -11  -2   6      774.78      752.88     63.32 o 
 -10  -2   6       59.73      -13.30     26.04 o 
  -9  -2   6       60.83       55.91     26.41 o 
  -8  -2   6     3253.19     3207.93     91.40 o 
  -7  -2   6     3061.93     3060.04     84.05 o 
  -6  -2   6      732.73      719.50     28.33 o 
  -5  -2   6     5422.24     5455.92     90.98 o 
  -4  -2   6     7685.58     4951.35    144.95 o 
  -3  -2   6      305.29      256.46     22.22 o 
  -2  -2   6       28.78       54.93     16.76 o 
  -1  -2   6     1112.46     1092.08     38.45 o 
   0  -2   6    13077.31    13079.17    180.14 o 
   1  -2   6      485.72      548.80     21.55 o 
   2  -2   6      446.34      509.20     23.40 o 
   3  -2   6       34.12       13.38     12.87 o 
   4  -2   6      376.30      367.24     25.03 o 
   5  -2   6        6.67      -27.58     22.26 o 
   6  -2   6      716.56      821.76     56.71 o 
   7  -2   6       45.38       20.35     36.29 o 
   8  -2   6        3.89       45.19     40.33 o 
   9  -2   6     1142.11     1182.22     96.31 o 
 -12  -1   6       79.48       82.96     34.57 o 
 -11  -1   6      547.31      624.56     68.79 o 
 -10  -1   6        4.84       12.48     25.52 o 
  -9  -1   6     1015.67     1015.17     53.11 o 
  -8  -1   6     1399.05     1389.85     58.04 o 
  -7  -1   6      200.39      218.04     16.78 o 
  -6  -1   6        7.90       10.77     11.09 o 
  -5  -1   6      702.84      594.51     25.52 o 
  -4  -1   6      326.00      294.23     20.07 o 
  -3  -1   6      221.41      225.62     15.03 o 
  -2  -1   6     1069.59      942.40     42.37 o 
  -1  -1   6    10349.26    10155.39    123.64 o 
   0  -1   6    13873.38    14552.71    224.99 o 
   1  -1   6        1.50       -4.36      8.53 o 
   2  -1   6      819.09      839.85     25.62 o 
   3  -1   6     1049.64     1065.81     49.02 o 
   4  -1   6       46.49       16.89     37.68 o 
   5  -1   6      186.16      183.64     30.44 o 
   6  -1   6      791.32      639.48     65.10 o 
   7  -1   6     1125.79     1193.70     90.22 o 
   8  -1   6        1.07       40.33     44.36 o 
 -13   0   6       11.70       -4.31     33.32 o 
 -12   0   6      401.07      525.49     50.14 o 
 -11   0   6     1811.22     1905.14     77.46 o 
 -10   0   6      305.10      294.45     35.93 o 
  -9   0   6        6.67        3.20     28.88 o 
  -8   0   6     2823.81     2773.02     52.45 o 
  -7   0   6     1584.11     1527.01     36.69 o 
  -6   0   6      119.10       92.55     20.57 o 
  -5   0   6      414.59      500.44     42.33 o 
  -4   0   6      278.18      283.59     50.44 o 
  -3   0   6       22.53       10.06     14.01 o 
  -2   0   6     5772.27     5693.75    121.59 o 
  -1   0   6     4985.82     4940.91     65.77 o 
   0   0   6      117.43      164.89     14.72 o 
   1   0   6      120.05      146.86     35.22 o 
   2   0   6     2000.91     1987.62     64.29 o 
   3   0   6     1895.16     1923.15     71.33 o 
   4   0   6      340.09      375.59     36.28 o 
   5   0   6      235.41      307.78     50.54 o 
   6   0   6     2549.03     2550.38    126.51 o 
   7   0   6      357.59      433.85     66.65 o 
   8   0   6        0.20        6.25     47.08 o 
 -13   1   6      278.62      264.99     43.45 o 
 -12   1   6     1406.47     1540.32     72.38 o 
 -11   1   6      607.94      591.30     46.79 o 
 -10   1   6        0.60       10.51     22.08 o 
  -9   1   6     1071.56     1082.04     36.36 o 
  -8   1   6     1959.10     1860.85     48.95 o 
  -7   1   6       47.01       54.67     21.37 o 
  -6   1   6      387.47      475.32     31.39 o 
  -5   1   6     2782.33     2616.24     70.40 o 
  -4   1   6     2882.04     2679.99     73.11 o 
  -3   1   6     1488.52     1689.97    101.15 o 
  -2   1   6     2820.63     2908.99     77.80 o 
  -1   1   6     1031.65     1099.15     29.37 o 
   0   1   6      796.70      847.54     44.81 o 
   1   1   6      497.28      536.51     41.41 o 
   2   1   6       18.79        4.74     21.80 o 
   3   1   6      181.22      125.72     51.47 o 
   4   1   6       78.21       98.56     40.48 o 
   5   1   6     1303.80     1400.02     95.22 o 
   6   1   6      961.63      977.12     87.30 o 
   7   1   6       10.46       -5.94     48.13 o 
 -14   2   6       12.79      -44.54     29.69 o 
 -13   2   6      210.74      154.30     36.88 o 
 -12   2   6      357.25      282.93     38.68 o 
 -11   2   6      292.58      229.43     75.19 o 
 -10   2   6      106.58      100.57     16.88 o 
  -9   2   6     1500.65     1476.20     43.30 o 
  -8   2   6      109.69       56.67     17.81 o 
  -7   2   6      192.65      132.53     24.64 o 
  -6   2   6     1823.06     1768.79     59.04 o 
  -5   2   6     3993.22     3522.04     61.48 o 
  -4   2   6     7119.52     7368.38    152.21 o 
  -3   2   6      109.87      163.74     24.49 o 
  -2   2   6     1892.68     1739.12     63.09 o 
  -1   2   6     2421.51     2261.96    138.70 o 
   0   2   6        2.38       -5.73     22.59 o 
   1   2   6       90.86       77.63     21.29 o 
   2   2   6      367.70      314.86     45.54 o 
   3   2   6     1632.33     1753.48     65.83 o 
   4   2   6       52.17       89.04     43.35 o 
   5   2   6      501.97      517.74     67.68 o 
   6   2   6      291.57      285.22     64.35 o 
 -14   3   6        2.52      -16.89     31.10 o 
 -13   3   6        1.52      -10.85     27.82 o 
 -12   3   6      736.63      811.98     67.35 o 
 -11   3   6      839.97      789.63     49.49 o 
 -10   3   6      261.60      240.72     23.07 o 
  -9   3   6        3.23       17.05     21.82 o 
  -8   3   6      418.08      450.06     35.90 o 
  -7   3   6       34.68        7.31     12.43 o 
  -6   3   6     1377.50     1339.64     34.50 o 
  -5   3   6     1845.78     1782.37     94.37 o 
  -4   3   6        1.09      -17.55     17.81 o 
  -3   3   6      860.99      747.68     43.47 o 
  -2   3   6     7214.99     6836.67    147.73 o 
  -1   3   6       49.89       17.83     23.78 o 
   0   3   6       41.32       14.57     24.47 o 
   1   3   6      153.93      140.14     23.77 o 
   2   3   6     1528.16     1536.83     51.19 o 
   3   3   6      741.98      714.68     71.05 o 
   4   3   6      100.17      134.18     51.83 o 
   5   3   6      549.48      493.18     74.75 o 
   6   3   6      577.32      660.33     87.74 o 
 -14   4   6       24.02      -12.28     30.05 o 
 -13   4   6      421.89      447.87     44.48 o 
 -12   4   6     1876.72     1982.00     75.57 o 
 -11   4   6       28.05       -1.86     12.69 o 
 -10   4   6        0.39       -1.03     17.43 o 
  -9   4   6     1198.35     1256.90     62.14 o 
  -8   4   6     1402.96     1395.42     41.12 o 
  -7   4   6      106.72      132.25     28.81 o 
  -6   4   6       49.42       44.17     11.84 o 
  -5   4   6     1032.78     1019.04     51.80 o 
  -4   4   6      580.78      554.59     39.77 o 
  -3   4   6     1216.62     1075.95     56.39 o 
  -2   4   6      420.19      418.67     38.71 o 
  -1   4   6      138.94       74.30     27.65 o 
   0   4   6      154.76      135.47     25.03 o 
   1   4   6     1335.39     1351.53     49.49 o 
   2   4   6      257.46      257.10     54.96 o 
   3   4   6       88.79      152.04     49.81 o 
   4   4   6      907.50     1034.57     93.81 o 
   5   4   6     1229.31     1378.37    115.13 o 
 -14   5   6        2.89      -28.21     25.31 o 
 -13   5   6      194.77      226.14     83.88 o 
 -12   5   6       92.71      112.41     36.55 o 
 -11   5   6       79.87       78.15     17.28 o 
 -10   5   6     1746.73     1778.05     57.71 o 
  -9   5   6      842.58      887.79     69.35 o 
  -8   5   6      169.79      143.52     31.60 o 
  -7   5   6        1.76       -9.01     23.06 o 
  -6   5   6     1622.03     1549.27     94.91 o 
  -5   5   6     4576.76     4393.14    155.63 o 
  -4   5   6       97.89       68.58     34.71 o 
  -3   5   6      100.50       89.05     28.28 o 
  -2   5   6      471.59      510.18     43.34 o 
  -1   5   6       39.02       27.56     25.98 o 
   0   5   6       12.77       14.94     20.86 o 
   1   5   6      240.46      245.12     28.98 o 
   2   5   6      545.60      517.71     69.16 o 
   3   5   6        7.51       28.15     49.00 o 
   4   5   6      740.70      805.56     91.47 o 
 -14   6   6      942.78     1097.73     88.18 o 
 -13   6   6      185.48      180.17     48.42 o 
 -12   6   6      479.27      456.62     35.01 o 
 -11   6   6        2.68        0.95     25.11 o 
 -10   6   6      633.91      747.28     50.78 o 
  -9   6   6       38.00       17.26     32.82 o 
  -8   6   6        5.76        3.95     25.57 o 
  -7   6   6      498.38      471.84     42.61 o 
  -6   6   6     3328.23     3055.95    127.70 o 
  -5   6   6     1102.92     1212.12    144.24 o 
  -4   6   6      251.82      213.83     36.22 o 
  -3   6   6     1960.33     1974.50    171.29 o 
  -2   6   6      461.63      540.41     44.54 o 
  -1   6   6       82.61       78.81     24.35 o 
   0   6   6        0.01      -13.54     20.78 o 
   1   6   6     1229.43     1305.06     98.58 o 
   2   6   6      932.64      916.69     90.58 o 
   3   6   6        0.40       18.43     52.86 o 
 -14   7   6        5.64      -52.03     35.51 o 
 -13   7   6      383.27      357.56     42.42 o 
 -12   7   6      460.49      543.17     39.13 o 
 -11   7   6      169.56      128.31     34.02 o 
 -10   7   6        5.91      -23.95     26.14 o 
  -9   7   6       26.42       38.65     28.58 o 
  -8   7   6      369.31      362.73     42.64 o 
  -7   7   6     1573.06     1425.53     67.03 o 
  -6   7   6      118.08       96.36     31.53 o 
  -5   7   6      312.46      279.79     37.85 o 
  -4   7   6     1287.31     1310.74     64.04 o 
  -3   7   6      519.25      532.53     46.64 o 
  -2   7   6      131.98      179.16     61.04 o 
  -1   7   6       50.89       49.93     24.89 o 
   0   7   6      293.91      455.12     67.08 o 
   1   7   6     1723.39     1780.21    119.06 o 
 -14   8   6      531.31      564.43     80.49 o 
 -13   8   6      362.04      449.64     47.72 o 
 -12   8   6       25.56       24.04     31.95 o 
 -11   8   6      240.88      235.55     38.71 o 
 -10   8   6     1167.79     1082.80     65.07 o 
  -9   8   6     1086.22     1073.19     73.12 o 
  -8   8   6        3.61       29.01     31.17 o 
  -7   8   6       75.63       73.09     31.08 o 
  -6   8   6     1627.32     1623.61     73.95 o 
  -5   8   6        6.53       -3.42     28.63 o 
  -4   8   6      102.14      143.78     35.52 o 
  -3   8   6       36.65       70.71     25.84 o 
  -2   8   6      311.47      319.34     40.21 o 
  -1   8   6        4.93       50.46     47.27 o 
   0   8   6      945.47      867.98     93.51 o 
 -13   9   6       13.80       15.46     51.18 o 
 -12   9   6       79.62       66.58     36.58 o 
 -11   9   6      440.89      408.89     50.73 o 
 -10   9   6     1741.60     1718.80     81.14 o 
  -9   9   6      436.47      509.38     52.10 o 
  -8   9   6       23.08       27.65     32.43 o 
  -7   9   6     1828.52     1614.89     77.95 o 
  -6   9   6       33.80        7.81     32.45 o 
  -5   9   6      109.75      144.58     54.61 o 
  -4   9   6      229.70      233.80     33.46 o 
  -3   9   6      722.63      724.45     47.10 o 
  -2   9   6      411.74      358.57     67.32 o 
  -1   9   6      133.84       65.36     58.06 o 
 -13  10   6      388.76      328.32     75.56 o 
 -12  10   6       11.43       14.06     35.62 o 
 -11  10   6      165.74      207.01     44.35 o 
 -10  10   6      122.71       91.22     42.02 o 
  -9  10   6        2.52      -12.94     31.28 o 
  -8  10   6      388.62      353.98     64.11 o 
  -7  10   6      750.17      676.42     71.38 o 
  -6  10   6      103.66      107.26     38.11 o 
  -5  10   6       74.11      109.18     31.73 o 
  -4  10   6      287.92      319.53     39.08 o 
  -3  10   6     1039.04     1164.05     58.54 o 
 -11  11   6       49.70       54.97     42.19 o 
 -10  11   6      909.77      927.59     72.67 o 
  -9  11   6      236.84      264.42     49.68 o 
  -8  11   6       45.73       92.06     52.47 o 
  -7  11   6      176.95      166.90     44.92 o 
  -6  11   6       24.94       39.79     30.48 o 
   3 -15   7      129.69      275.19     65.71 o 
   4 -15   7       62.03       45.51     51.06 o 
   5 -15   7      482.72      712.36     84.67 o 
   6 -15   7      114.49      105.45     55.35 o 
   7 -15   7       83.39       36.29     35.25 o 
   0 -14   7       53.41       40.02     54.24 o 
   1 -14   7      172.24      115.54     55.42 o 
   2 -14   7      563.36      563.38     76.99 o 
   3 -14   7        1.61       -4.28     43.59 o 
   4 -14   7      135.01      123.03     51.10 o 
   5 -14   7       11.30       41.19     46.86 o 
   6 -14   7       29.90       18.93     31.79 o 
   7 -14   7       33.72      -43.05     29.25 o 
   8 -14   7     1041.97      978.44     65.14 o 
   9 -14   7        8.01       -5.47     33.29 o 
  -2 -13   7      666.80      737.59     89.98 o 
  -1 -13   7       69.09       50.77     51.61 o 
   0 -13   7       11.03       20.61     44.01 o 
   1 -13   7      594.80      720.56     77.15 o 
   2 -13   7      274.72      325.15     60.85 o 
   3 -13   7        1.00       33.66     41.33 o 
   4 -13   7        3.18       17.10     38.24 o 
   5 -13   7      351.67      353.98     49.06 o 
   6 -13   7      479.23      446.92     46.11 o 
   7 -13   7      278.74      269.23     39.96 o 
   8 -13   7        5.80      -31.28     28.27 o 
   9 -13   7      280.21      234.42     41.59 o 
  10 -13   7        1.64      -26.18     30.06 o 
  -3 -12   7      702.37      581.14     82.16 o 
  -2 -12   7        2.04      -27.25     43.22 o 
  -1 -12   7        6.42       11.48     43.71 o 
   0 -12   7     1311.55     1433.06     99.33 o 
   1 -12   7     1681.74     1717.10    104.00 o 
   2 -12   7      114.40      158.48     48.37 o 
   3 -12   7      233.41      289.27     54.12 o 
   4 -12   7       96.25      123.83     31.46 o 
   5 -12   7      612.60      668.82     54.59 o 
   6 -12   7       23.95       31.67     27.33 o 
   7 -12   7       86.91       60.17     65.94 o 
   8 -12   7      605.43      713.08     66.61 o 
   9 -12   7      336.92      320.64     43.05 o 
  10 -12   7      219.81      122.70     35.65 o 
  -4 -11   7      145.42      102.50     29.11 o 
  -3 -11   7        1.32       12.31     44.98 o 
  -2 -11   7      394.63      423.70     65.55 o 
  -1 -11   7       10.68       19.78     38.15 o 
   0 -11   7      691.43      763.20     72.88 o 
   1 -11   7      109.02      121.61     41.52 o 
   2 -11   7        1.32       -7.91     29.16 o 
   3 -11   7      523.59      610.72     44.74 o 
   4 -11   7      684.76      721.99     47.58 o 
   5 -11   7       18.61       19.89     23.87 o 
   6 -11   7        1.55       -7.89     22.91 o 
   7 -11   7     1712.52     1849.66     73.24 o 
   8 -11   7     1195.90     1169.34     61.57 o 
   9 -11   7       20.28      -10.68     25.43 o 
  10 -11   7        0.57       13.28     28.89 o 
  -6 -10   7      169.14      125.74     41.10 o 
  -5 -10   7       37.81        8.50     25.70 o 
  -4 -10   7       15.06       11.55     23.15 o 
  -3 -10   7     2112.96     2141.85     62.94 o 
  -2 -10   7      501.93      499.10     32.18 o 
  -1 -10   7       87.13       78.76     38.90 o 
   0 -10   7      116.71       33.33     35.14 o 
   1 -10   7      652.51      727.53     64.52 o 
   2 -10   7      124.69       73.08     35.41 o 
   3 -10   7      405.68      400.40     36.10 o 
   4 -10   7      104.20       73.89     25.33 o 
   5 -10   7     1116.06     1167.81     69.05 o 
   6 -10   7      279.84      313.08     37.05 o 
   7 -10   7     1472.70     1621.71     65.84 o 
   8 -10   7     1419.65     1443.14     64.81 o 
   9 -10   7      172.03      122.71     35.09 o 
  10 -10   7      746.08      691.97     93.22 o 
  11 -10   7      563.30      535.20     55.59 o 
  -7  -9   7      164.43      210.86     40.84 o 
  -6  -9   7       20.34       35.16     42.19 o 
  -5  -9   7       14.57       23.27     23.79 o 
  -4  -9   7     1047.89     1037.30     45.71 o 
  -3  -9   7     1624.62     1623.21     56.04 o 
  -2  -9   7       67.31       77.02     19.25 o 
  -1  -9   7      244.36      266.35     22.55 o 
   0  -9   7     2399.89     2609.18     69.74 o 
   1  -9   7      133.21      176.69     39.95 o 
   2  -9   7        1.70       18.58     20.76 o 
   3  -9   7      132.99      151.40     26.18 o 
   4  -9   7     1739.29     1952.87     67.43 o 
   5  -9   7      644.88      656.44     41.17 o 
   6  -9   7      241.60      223.11     29.75 o 
   7  -9   7       34.10       27.65     22.92 o 
   8  -9   7      117.12      107.78     39.26 o 
   9  -9   7       29.87       71.28     28.03 o 
  10  -9   7      362.40      328.76     40.81 o 
  11  -9   7       13.97       10.63     31.28 o 
  -8  -8   7       46.23       31.74     35.56 o 
  -7  -8   7       27.70       11.73     31.17 o 
  -6  -8   7      343.92      295.92     39.35 o 
  -5  -8   7      485.58      481.89     41.18 o 
  -4  -8   7     2840.93     2741.57     68.09 o 
  -3  -8   7       80.88       69.67     18.81 o 
  -2  -8   7        9.33      -14.29     15.19 o 
  -1  -8   7      728.69      743.74     30.67 o 
   0  -8   7      897.80      948.23     30.35 o 
   1  -8   7        0.24      -16.30     10.86 o 
   2  -8   7       17.52       13.89     18.68 o 
   3  -8   7     3351.62     3227.43     84.62 o 
   4  -8   7     3163.25     3029.35     81.76 o 
   5  -8   7      503.48      555.88     37.69 o 
   6  -8   7      815.84      852.84     58.33 o 
   7  -8   7     1909.11     1855.45    148.18 o 
   8  -8   7      759.89      679.78     45.77 o 
   9  -8   7       70.65       97.69     29.40 o 
  10  -8   7       34.95       40.69     32.15 o 
  -9  -7   7        0.18       11.03     33.96 o 
  -8  -7   7      161.53      102.15     35.53 o 
  -7  -7   7     2074.91     2068.40     93.41 o 
  -6  -7   7      581.59      460.10     49.71 o 
  -5  -7   7       38.76       60.80     24.16 o 
  -4  -7   7       22.20       41.66     25.34 o 
  -3  -7   7      624.92      666.61     46.37 o 
  -2  -7   7      232.04      244.85     20.77 o 
  -1  -7   7       15.02        6.63     11.65 o 
   0  -7   7        6.27       11.09     10.49 o 
   1  -7   7      567.17      544.55     29.78 o 
   2  -7   7     2566.02     2396.42     81.38 o 
   3  -7   7     2732.25     2700.13     73.01 o 
   4  -7   7      558.36      596.37     35.89 o 
   5  -7   7      116.05      153.44     29.77 o 
   6  -7   7     1688.81     1636.99     59.83 o 
   7  -7   7      821.16      761.85     45.18 o 
   8  -7   7       67.11       50.34     25.14 o 
   9  -7   7       15.04       -5.83     23.53 o 
  10  -7   7      555.18      566.39     49.71 o 
  -9  -6   7       66.62       39.84     33.43 o 
  -8  -6   7     1668.33     1547.99     80.34 o 
  -7  -6   7     2075.34     2024.64    110.05 o 
  -6  -6   7      148.23       73.09     26.47 o 
  -5  -6   7      872.97      860.90     46.32 o 
  -4  -6   7     3858.43     3831.37     75.03 o 
  -3  -6   7      110.71       86.19     16.93 o 
  -2  -6   7       16.63       24.61     12.84 o 
  -1  -6   7      581.08      566.51     23.59 o 
   0  -6   7     3190.10     3273.99     59.68 o 
   1  -6   7       41.11       27.92     16.14 o 
   2  -6   7      146.17      157.94     20.80 o 
   3  -6   7        3.87       24.05     10.00 o 
   4  -6   7     2690.75     2634.37     52.67 o 
   5  -6   7       49.91       42.17     22.77 o 
   6  -6   7      120.56      136.05     51.13 o 
   7  -6   7        3.75       11.69     19.98 o 
   8  -6   7        0.24      -13.13     21.04 o 
   9  -6   7      388.89      343.13     54.62 o 
  10  -6   7      535.38      356.58     61.00 o 
 -10  -5   7       31.93       35.47     33.89 o 
  -9  -5   7      120.28       99.65     33.49 o 
  -8  -5   7      232.17      258.02     37.48 o 
  -7  -5   7      158.59      149.07     29.78 o 
  -6  -5   7       51.77       -9.08     21.44 o 
  -5  -5   7     3427.41     3372.53     69.37 o 
  -4  -5   7     2282.52     2399.11     54.94 o 
  -3  -5   7      324.04      360.50     19.19 o 
  -2  -5   7      152.17      154.80     15.08 o 
  -1  -5   7     5321.36     5160.04     99.98 o 
   0  -5   7     7882.11     8156.11    148.65 o 
   1  -5   7        8.26      -16.78     12.19 o 
   2  -5   7     2041.21     1941.32     53.65 o 
   3  -5   7     3316.85     3119.36     58.21 o 
   4  -5   7      907.83      907.10     36.16 o 
   5  -5   7       28.15       38.32     14.76 o 
   6  -5   7      477.71      526.76     28.35 o 
   7  -5   7      151.88      156.18     27.59 o 
   8  -5   7        1.53        6.47     29.24 o 
   9  -5   7      901.91      819.90     73.83 o 
  10  -5   7       10.81      -35.95     34.35 o 
 -11  -4   7      485.31      522.74     53.89 o 
 -10  -4   7      114.61      107.29     36.04 o 
  -9  -4   7      538.93      514.36     53.73 o 
  -8  -4   7      523.37      466.68     42.20 o 
  -7  -4   7      952.87     1019.74     53.16 o 
  -6  -4   7        2.70        8.96     20.14 o 
  -5  -4   7      170.24      148.00     19.10 o 
  -4  -4   7      569.28      600.37     35.71 o 
  -3  -4   7       79.35       54.41     14.19 o 
  -2  -4   7     2167.48     1925.83     43.88 o 
  -1  -4   7     2077.48     1946.56    108.44 o 
   0  -4   7      361.77      398.39     23.60 o 
   1  -4   7      795.71      834.72     32.82 o 
   2  -4   7     3202.04     2972.13     68.35 o 
   3  -4   7     1808.45     1787.46     51.70 o 
   4  -4   7      247.05      240.72     19.61 o 
   5  -4   7        4.43      -12.56     12.83 o 
   6  -4   7     1212.98     1171.08     37.87 o 
   7  -4   7      374.88      379.71     60.51 o 
   8  -4   7        1.18        8.33     31.90 o 
   9  -4   7      141.48      202.09     49.76 o 
 -12  -3   7        9.43       28.53     36.48 o 
 -11  -3   7      123.85      124.95     37.44 o 
 -10  -3   7       45.56       83.14     34.03 o 
  -9  -3   7      268.40      260.35     77.05 o 
  -8  -3   7     4482.62     4413.33    113.37 o 
  -7  -3   7      677.73      676.39     50.26 o 
  -6  -3   7      258.63      290.31     40.53 o 
  -5  -3   7     1095.49     1037.04     35.55 o 
  -4  -3   7     1328.73     1153.36     43.15 o 
  -3  -3   7       18.48       42.26     12.36 o 
  -2  -3   7      464.57      429.53     45.40 o 
  -1  -3   7     3726.26     3851.12     66.42 o 
   0  -3   7     3786.19     3874.76     66.55 o 
   1  -3   7        9.44       13.39      9.98 o 
   2  -3   7      332.24      315.56     19.50 o 
   3  -3   7       51.17       33.77     20.32 o 
   4  -3   7      108.97      113.73     18.85 o 
   5  -3   7      634.82      682.84     29.12 o 
   6  -3   7      441.29      431.30     31.35 o 
   7  -3   7       27.88       40.23     23.39 o 
   8  -3   7      148.77      143.78     32.81 o 
   9  -3   7     1983.43     2003.56    116.79 o 
 -12  -2   7      245.49      233.58     47.55 o 
 -11  -2   7       30.65       41.50     37.21 o 
 -10  -2   7       74.68       76.09     30.91 o 
  -9  -2   7     2101.83     1980.16    102.68 o 
  -8  -2   7     1587.32     1562.37    106.78 o 
  -7  -2   7       15.54        3.74     14.54 o 
  -6  -2   7      615.57      546.57     30.51 o 
  -5  -2   7     3174.41     2985.39     61.12 o 
  -4  -2   7      908.58      823.23     42.32 o 
  -3  -2   7      399.58      447.97     25.82 o 
  -2  -2   7     1803.85     1703.96     47.00 o 
  -1  -2   7     3469.87     3017.64     53.50 o 
   0  -2   7     1974.55     2052.17     41.58 o 
   1  -2   7      272.91      266.49     16.92 o 
   2  -2   7      513.16      542.26     24.58 o 
   3  -2   7      380.55      442.04     23.68 o 
   4  -2   7     2355.54     2285.09     75.81 o 
   5  -2   7      707.22      789.66     37.33 o 
   6  -2   7        0.62       -2.40     21.54 o 
   7  -2   7       16.00       15.82     28.39 o 
   8  -2   7      251.79      229.77     38.89 o 
 -13  -1   7       23.63       54.77     39.29 o 
 -12  -1   7      182.17      225.70     53.02 o 
 -11  -1   7      946.13      889.09     58.53 o 
 -10  -1   7       85.95       91.09     31.72 o 
  -9  -1   7      921.16      932.86     72.29 o 
  -8  -1   7      151.27      136.70     17.22 o 
  -7  -1   7       68.18       75.06     16.97 o 
  -6  -1   7     1514.06     1468.12     42.05 o 
  -5  -1   7      600.01      559.63     38.21 o 
  -4  -1   7      135.56      133.50     23.73 o 
  -3  -1   7      600.42      641.63     42.49 o 
  -2  -1   7     3204.22     2775.75     53.11 o 
  -1  -1   7     1677.97     1416.37     28.47 o 
   0  -1   7       52.95       50.37     13.69 o 
   1  -1   7      649.95      613.44     24.49 o 
   2  -1   7     3225.87     3189.04     65.39 o 
   3  -1   7       35.54       30.13     59.04 o 
   4  -1   7      130.79      139.01     29.70 o 
   5  -1   7       83.08       86.06     28.70 o 
   6  -1   7     1982.25     2138.33    115.80 o 
   7  -1   7       66.77      110.59     48.53 o 
   8  -1   7       75.22      127.07     54.94 o 
 -13   0   7      219.02      314.83     77.13 o 
 -12   0   7     1519.68     1543.12     74.56 o 
 -11   0   7      361.12      318.13     40.49 o 
 -10   0   7        3.30      -20.69     23.03 o 
  -9   0   7     1587.05     1549.70     62.77 o 
  -8   0   7     2368.74     2407.75     50.31 o 
  -7   0   7       11.03        5.84     14.80 o 
  -6   0   7       65.00       69.20     21.12 o 
  -5   0   7      615.28      564.91     34.83 o 
  -4   0   7      367.19      290.89     16.41 o 
  -3   0   7     5245.98     5356.41    120.60 o 
  -2   0   7     5965.96     6082.61     95.40 o 
  -1   0   7       97.83       83.71     32.24 o 
   0   0   7       77.35       74.64     14.78 o 
   1   0   7     2483.39     2467.64     65.11 o 
   2   0   7      266.37      311.86     34.36 o 
   3   0   7     1857.22     1764.37     67.07 o 
   4   0   7     2459.82     2506.68     80.93 o 
   5   0   7     3241.23     3473.90    148.10 o 
   6   0   7      598.08      673.24     76.34 o 
   7   0   7      102.64       67.08     52.73 o 
 -13   1   7      723.60      757.23     58.11 o 
 -12   1   7      900.64      895.12     71.56 o 
 -11   1   7        2.16       11.65     35.55 o 
 -10   1   7      874.82      875.81     50.78 o 
  -9   1   7     1410.19     1407.72     39.97 o 
  -8   1   7      611.39      578.15     66.78 o 
  -7   1   7      129.72      142.79     25.30 o 
  -6   1   7     2479.24     2374.32     81.23 o 
  -5   1   7     5762.73     5474.02    173.29 o 
  -4   1   7      425.88      404.09     33.69 o 
  -3   1   7       50.30       20.23     19.91 o 
  -2   1   7      816.86      648.22     40.90 o 
  -1   1   7      142.41      146.15     13.67 o 
   0   1   7      386.15      361.94     38.01 o 
   1   1   7       15.70       -5.55     19.79 o 
   2   1   7     1254.40     1201.38     59.49 o 
   3   1   7      282.86      310.85     54.63 o 
   4   1   7     1192.59     1216.61     90.05 o 
   5   1   7      858.92      847.92     81.00 o 
   6   1   7      120.94      154.44     56.26 o 
 -14   2   7       79.75       88.07     38.37 o 
 -13   2   7        9.47      -16.05     28.90 o 
 -12   2   7      294.67      255.48     38.05 o 
 -11   2   7       89.74       85.15     28.82 o 
 -10   2   7      728.40      763.04     35.90 o 
  -9   2   7       47.47      170.10     46.88 o 
  -8   2   7      335.23      395.23     63.65 o 
  -7   2   7      726.35      739.32     43.50 o 
  -6   2   7     6107.95     5922.36    145.35 o 
  -5   2   7     3269.33     3281.67     89.39 o 
  -4   2   7      321.73      322.08     31.97 o 
  -3   2   7     1427.85     1468.47    122.39 o 
  -2   2   7     3184.36     3043.70     87.28 o 
  -1   2   7       91.19      101.46     28.98 o 
   0   2   7      413.40      405.00     39.22 o 
   1   2   7     4220.26     4199.14     89.33 o 
   2   2   7     1954.27     1982.36     72.09 o 
   3   2   7      157.29      157.78     47.27 o 
   4   2   7      270.26      283.98     56.99 o 
   5   2   7      200.38      226.05     60.02 o 
   6   2   7      136.89      148.60     62.20 o 
 -14   3   7       16.73       58.69     35.19 o 
 -13   3   7      155.90      117.05     35.05 o 
 -12   3   7     1401.58     1435.47     86.28 o 
 -11   3   7       20.54        4.36     16.27 o 
 -10   3   7       24.60       29.17     18.95 o 
  -9   3   7      582.08      626.83     51.20 o 
  -8   3   7      536.82      490.85     39.78 o 
  -7   3   7     1595.06     1679.14     41.93 o 
  -6   3   7      134.84      118.68     27.89 o 
  -5   3   7       48.97       65.35     25.40 o 
  -4   3   7      473.72      460.19     41.05 o 
  -3   3   7     3475.56     3414.61     95.57 o 
  -2   3   7       28.63      -22.22     24.22 o 
  -1   3   7      929.72      906.33     52.51 o 
   0   3   7      420.07      407.25     32.13 o 
   1   3   7     1695.92     1834.25     57.76 o 
   2   3   7      225.90      213.32     55.14 o 
   3   3   7        3.55       11.85     42.97 o 
   4   3   7      487.34      626.61     78.27 o 
   5   3   7      334.18      405.56     76.68 o 
 -14   4   7       60.78       87.76     45.34 o 
 -13   4   7      838.42      832.21     78.65 o 
 -12   4   7       77.36      120.88     45.75 o 
 -11   4   7        0.22       13.31     19.65 o 
 -10   4   7      769.62      792.86     49.00 o 
  -9   4   7      665.57      735.72     47.62 o 
  -8   4   7       52.27       59.38     28.71 o 
  -7   4   7       48.08       47.04     26.42 o 
  -6   4   7      962.14      897.21     52.01 o 
  -5   4   7      837.90      822.06     62.58 o 
  -4   4   7      522.00      527.01     43.59 o 
  -3   4   7      399.65      425.82     74.73 o 
  -2   4   7     3370.51     3153.06     96.38 o 
  -1   4   7      434.72      458.25     43.22 o 
   0   4   7      271.31      303.07     31.30 o 
   1   4   7      609.54      667.02     40.37 o 
   2   4   7       56.50       15.31     42.84 o 
   3   4   7      108.48      126.99     55.61 o 
   4   4   7     1179.80     1242.38    108.59 o 
 -14   5   7      379.74      399.10     65.16 o 
 -13   5   7       38.89       35.59     42.88 o 
 -12   5   7      150.74      129.31     39.38 o 
 -11   5   7      867.48      851.92     53.84 o 
 -10   5   7      651.61      696.28     48.91 o 
  -9   5   7      264.85      281.07     37.41 o 
  -8   5   7        4.04      -21.47     25.37 o 
  -7   5   7     2169.68     1922.48     74.85 o 
  -6   5   7     3543.22     3338.62    100.06 o 
  -5   5   7      596.40      592.67     47.87 o 
  -4   5   7       74.82       41.47     28.70 o 
  -3   5   7     1541.00     1703.95     72.35 o 
  -2   5   7       35.54       20.77     26.74 o 
  -1   5   7       67.01       54.29     24.05 o 
   0   5   7      177.23      183.14     29.34 o 
   1   5   7      510.28      641.26     74.29 o 
   2   5   7      105.26       56.42     52.99 o 
   3   5   7      721.55      673.17     87.67 o 
 -14   6   7       19.16       32.50     45.04 o 
 -13   6   7       80.02       47.64     25.79 o 
 -12   6   7        2.72       37.35     23.18 o 
 -11   6   7      286.71      300.61     39.54 o 
 -10   6   7      332.67      289.64     38.60 o 
  -9   6   7        1.22      -21.64     25.18 o 
  -8   6   7      408.32      401.33     42.51 o 
  -7   6   7     3451.13     3417.63    104.88 o 
  -6   6   7       18.14       35.37     28.76 o 
  -5   6   7       54.23       71.00     29.43 o 
  -4   6   7     1940.49     1884.47     77.54 o 
  -3   6   7     1472.69     1450.51     69.38 o 
  -2   6   7       10.30       -5.77     27.80 o 
  -1   6   7        2.98       46.32     24.89 o 
   0   6   7      516.68      443.55     68.76 o 
   1   6   7     1818.93     1934.15    122.69 o 
   2   6   7       11.02       41.66     55.28 o 
 -14   7   7      485.19      645.15     75.14 o 
 -13   7   7      443.95      466.01     39.47 o 
 -12   7   7       35.07       62.83     33.10 o 
 -11   7   7      119.46      152.81     39.99 o 
 -10   7   7      447.97      388.25     44.65 o 
  -9   7   7      271.75      356.12     43.32 o 
  -8   7   7      365.70      308.05     42.30 o 
  -7   7   7       49.91       59.80     31.19 o 
  -6   7   7      412.53      441.51     46.65 o 
  -5   7   7      100.00      126.48     34.89 o 
  -4   7   7     1029.77     1059.12     63.65 o 
  -3   7   7        4.83       -5.37     29.17 o 
  -2   7   7        2.68       10.86     24.25 o 
  -1   7   7      657.80      713.78     58.60 o 
   0   7   7     2464.53     2571.44    141.15 o 
 -14   8   7      240.26      383.75     75.95 o 
 -13   8   7        1.03        0.18     60.48 o 
 -12   8   7       87.94       85.94     37.45 o 
 -11   8   7     1325.48     1174.34     68.75 o 
 -10   8   7     1917.63     1939.38     86.16 o 
  -9   8   7      137.43      153.77    101.89 o 
  -8   8   7       11.98        2.42     30.87 o 
  -7   8   7      855.62      767.75    109.82 o 
  -6   8   7       28.69       21.30     33.55 o 
  -5   8   7      455.77      578.49     53.98 o 
  -4   8   7       30.90      -13.27     30.21 o 
  -3   8   7      555.71      579.30     43.36 o 
  -2   8   7      124.76      121.37     31.14 o 
  -1   8   7      544.90      597.95     82.84 o 
 -13   9   7        1.41       18.58     35.76 o 
 -12   9   7      151.92      163.87     44.71 o 
 -11   9   7      535.59      577.10     57.17 o 
 -10   9   7      150.02      162.77     52.21 o 
  -9   9   7        0.87      -24.25     31.51 o 
  -8   9   7      464.13      553.86     55.30 o 
  -7   9   7     1392.16     1304.12     74.24 o 
  -6   9   7      490.61      472.85     59.45 o 
  -5   9   7       17.08       39.34     34.43 o 
  -4   9   7      992.01      912.44     53.19 o 
  -3   9   7      831.82      827.71     84.73 o 
 -12  10   7      143.15      144.37     45.14 o 
 -11  10   7        7.13       87.36     49.60 o 
 -10  10   7      267.29      217.32     62.76 o 
  -9  10   7       37.48       49.77     37.28 o 
  -8  10   7     1150.13     1084.89     74.60 o 
  -7  10   7        0.98      -13.34     34.34 o 
  -6  10   7       65.59        5.49     37.49 o 
  -5  10   7      186.01      213.29     38.37 o 
   3 -15   8      241.21      367.51     70.07 o 
   4 -15   8      151.75      196.87     59.52 o 
   5 -15   8        2.72       57.78     49.68 o 
   6 -15   8        7.80      -67.65     45.10 o 
   0 -14   8      147.48      162.77     60.02 o 
   1 -14   8      570.68      650.16     81.22 o 
   2 -14   8       18.03       -0.63     44.26 o 
   3 -14   8      131.47      185.39     56.20 o 
   4 -14   8       32.56       26.26     43.67 o 
   5 -14   8      141.87      158.88     51.46 o 
   6 -14   8      274.01      227.30     41.14 o 
   7 -14   8     1061.08     1162.14     68.44 o 
   8 -14   8      209.96      205.84     42.41 o 
  -2 -13   8       21.14       16.30     52.06 o 
  -1 -13   8        6.20       -8.47     43.31 o 
   0 -13   8      993.50      891.37     86.22 o 
   1 -13   8      240.99      242.06     56.53 o 
   2 -13   8        5.15      -16.29     38.29 o 
   3 -13   8       12.75       45.20     40.94 o 
   4 -13   8      844.83      825.21     79.37 o 
   5 -13   8      329.13      353.35     43.42 o 
   6 -13   8       28.56       24.87     30.89 o 
   7 -13   8       16.66       37.08     30.30 o 
   8 -13   8       21.11        3.95     30.74 o 
   9 -13   8       11.45      -12.56     30.07 o 
  -3 -12   8        0.17      -66.07     44.05 o 
  -2 -12   8      159.64      149.69     55.19 o 
  -1 -12   8      196.51      225.15     56.30 o 
   0 -12   8     1225.18     1182.84     91.11 o 
   1 -12   8        5.34       23.65     37.35 o 
   2 -12   8       59.91       94.75     44.54 o 
   3 -12   8     1501.13     1465.48     94.77 o 
   4 -12   8     1005.53     1119.24     86.69 o 
   5 -12   8       15.28       -1.99     27.01 o 
   6 -12   8      157.08      105.91     30.83 o 
   7 -12   8     1388.32     1320.10     66.81 o 
   8 -12   8      291.10      266.30     71.59 o 
   9 -12   8        0.84      -32.02     27.78 o 
  10 -12   8        1.34      -37.99     28.52 o 
  -5 -11   8        3.54        8.86     27.49 o 
  -4 -11   8      134.35      115.07     56.17 o 
  -3 -11   8      624.88      507.36     72.69 o 
  -2 -11   8       28.86       80.83     45.10 o 
  -1 -11   8      286.92      268.75     54.18 o 
   0 -11   8        0.13       24.65     35.69 o 
   1 -11   8      317.69      439.59     57.57 o 
   2 -11   8      156.21      185.03     45.59 o 
   3 -11   8      567.99      559.35     43.90 o 
   4 -11   8       39.02       10.66     24.83 o 
   5 -11   8       50.13       96.98     28.21 o 
   6 -11   8     1932.52     1953.88     74.69 o 
   7 -11   8      384.83      384.19     58.24 o 
   8 -11   8      124.46      126.32     32.56 o 
   9 -11   8      114.96       87.70     35.28 o 
  10 -11   8      150.47      162.00     37.89 o 
  -6 -10   8       31.10       48.70     28.79 o 
  -5 -10   8        9.65       17.17     24.92 o 
  -4 -10   8     1372.37     1305.29     99.48 o 
  -3 -10   8      641.51      742.47     39.00 o 
  -2 -10   8        5.78       14.85     38.63 o 
  -1 -10   8      195.32      285.73     50.85 o 
   0 -10   8     1117.06     1198.71     80.25 o 
   1 -10   8        2.48       -2.00     28.75 o 
   2 -10   8      290.74      339.15     35.02 o 
   3 -10   8        0.76      -28.61     19.07 o 
   4 -10   8     1434.47     1388.58    107.67 o 
   5 -10   8      259.60      264.31     32.95 o 
   6 -10   8      315.21      285.16     35.18 o 
   7 -10   8      582.98      571.57     44.74 o 
   8 -10   8       41.21      -16.04     23.46 o 
   9 -10   8      515.21      483.09     73.73 o 
  10 -10   8      358.17      347.67     43.89 o 
  -7  -9   8        9.91       -8.40     35.43 o 
  -6  -9   8        6.14      -33.40     22.26 o 
  -5  -9   8      882.10      841.12     69.11 o 
  -4  -9   8     2426.75     2312.18     64.43 o 
  -3  -9   8        0.92      -20.16     17.47 o 
  -2  -9   8      203.95      169.72     21.44 o 
  -1  -9   8     1033.86     1098.67     37.34 o 
   0  -9   8      760.85      883.88     67.13 o 
   1  -9   8      428.04      395.23     49.47 o 
   2  -9   8      233.71      226.13     30.04 o 
   3  -9   8     3300.91     3364.78     91.54 o 
   4  -9   8     1190.82     1314.74    190.23 o 
   5  -9   8       91.78      128.34     26.16 o 
   6  -9   8       10.74      -18.02     20.00 o 
   7  -9   8        9.32       26.31     23.81 o 
   8  -9   8       36.69       57.24     26.10 o 
   9  -9   8      565.81      545.94     77.57 o 
  10  -9   8       95.09       75.83     32.27 o 
  -8  -8   8      532.34      476.01     50.31 o 
  -7  -8   8      187.96      174.31     36.48 o 
  -6  -8   8       44.62       12.06     31.24 o 
  -5  -8   8     1384.56     1376.93     62.32 o 
  -4  -8   8        0.46      -13.07     17.83 o 
  -3  -8   8        2.03        6.26     16.88 o 
  -2  -8   8      375.99      386.45     40.36 o 
  -1  -8   8     1426.83     1374.87     39.12 o 
   0  -8   8       81.33       89.41     16.80 o 
   1  -8   8       94.86       89.68     23.36 o 
   2  -8   8     3391.64     3435.74     88.66 o 
   3  -8   8     3790.49     3806.34    112.81 o 
   4  -8   8      429.36      440.17     34.77 o 
   5  -8   8     2389.69     2381.03    174.39 o 
   6  -8   8     2565.72     2467.51     84.95 o 
   7  -8   8      516.38      554.85     46.47 o 
   8  -8   8       43.75       41.24     25.08 o 
   9  -8   8       25.95       20.85     27.05 o 
  10  -8   8      796.79      848.93     59.04 o 
  -9  -7   8       19.08      100.23     41.47 o 
  -8  -7   8      646.52      595.27     51.56 o 
  -7  -7   8      514.59      606.43     62.71 o 
  -6  -7   8        0.33      -14.15     24.26 o 
  -5  -7   8      608.82      559.68     40.86 o 
  -4  -7   8     1448.72     1460.00     41.12 o 
  -3  -7   8        7.14        5.37     15.13 o 
  -2  -7   8      260.21      296.94     21.50 o 
  -1  -7   8      105.54      137.56     15.65 o 
   0  -7   8     1447.00     1490.14     38.84 o 
   1  -7   8     1234.31     1247.88     34.07 o 
   2  -7   8     1990.21     1872.14     60.43 o 
   3  -7   8       29.30       15.99     17.71 o 
   4  -7   8        0.52      -24.70     16.47 o 
   5  -7   8      494.79      500.98     36.22 o 
   6  -7   8      580.63      575.34     39.49 o 
   7  -7   8        7.36       -1.78     21.13 o 
   8  -7   8       31.08       -6.61     21.92 o 
   9  -7   8     1669.94     1743.63     74.19 o 
  10  -7   8      316.81      349.04     61.56 o 
 -10  -6   8      250.62      321.52     48.95 o 
  -9  -6   8      849.93      889.57     60.58 o 
  -8  -6   8     2049.60     1958.44     79.75 o 
  -7  -6   8      159.27      124.13     31.60 o 
  -6  -6   8      138.60      124.44     27.64 o 
  -5  -6   8     2902.91     2800.84     80.62 o 
  -4  -6   8     1049.86     1008.54     33.95 o 
  -3  -6   8        0.22      -15.36     10.24 o 
  -2  -6   8      252.82      293.82     28.21 o 
  -1  -6   8     5252.53     5364.80    106.25 o 
   0  -6   8     2168.05     2192.13     62.69 o 
   1  -6   8      239.73      203.39     23.59 o 
   2  -6   8     3420.46     3551.10     83.92 o 
   3  -6   8     1175.95     1119.56     33.22 o 
   4  -6   8        3.77        1.12     19.30 o 
   5  -6   8       13.70       11.84     17.89 o 
   6  -6   8      127.04      153.56     26.61 o 
   7  -6   8      426.80      317.62     33.70 o 
   8  -6   8      619.14      605.80     39.95 o 
   9  -6   8      605.45      626.41     68.50 o 
 -10  -5   8      121.16      184.09     39.98 o 
  -9  -5   8      579.85      603.01     50.99 o 
  -8  -5   8       77.55       64.91     30.11 o 
  -7  -5   8        2.07       -4.03     22.82 o 
  -6  -5   8      282.50      272.09     31.14 o 
  -5  -5   8      590.05      563.05     30.06 o 
  -4  -5   8      100.09       93.67     15.57 o 
  -3  -5   8       67.75       70.64     17.45 o 
  -2  -5   8     2653.71     2557.86     46.53 o 
  -1  -5   8     5609.17     5632.14    157.64 o 
   0  -5   8       11.51       14.94     14.64 o 
   1  -5   8     2834.74     2928.66     70.46 o 
   2  -5   8     2029.40     1866.14     54.51 o 
   3  -5   8      649.32      687.42     28.13 o 
   4  -5   8      855.96      859.18     32.60 o 
   5  -5   8       17.93        9.32     14.34 o 
   6  -5   8     2093.83     2202.88     86.01 o 
   7  -5   8      154.20      140.29     25.07 o 
   8  -5   8       82.59       58.38     37.25 o 
   9  -5   8       70.81      108.12     46.61 o 
 -11  -4   8      713.96      609.69     58.71 o 
 -10  -4   8      107.27      103.46     35.42 o 
  -9  -4   8      296.58      354.15     41.36 o 
  -8  -4   8     1230.59     1164.66     58.65 o 
  -7  -4   8       11.49       13.56     23.00 o 
  -6  -4   8       11.00        9.16     17.96 o 
  -5  -4   8     1140.06     1183.12     40.50 o 
  -4  -4   8      543.13      577.89     44.48 o 
  -3  -4   8     1395.78     1380.11     45.67 o 
  -2  -4   8     2451.67     2344.38     64.46 o 
  -1  -4   8      507.46      573.84     26.02 o 
   0  -4   8       58.04       56.11     22.31 o 
   1  -4   8     2434.37     2237.01     85.40 o 
   2  -4   8     1141.27     1100.75     36.40 o 
   3  -4   8       84.48       62.83     13.83 o 
   4  -4   8       43.39       46.44     14.74 o 
   5  -4   8     2314.76     2391.75     52.41 o 
   6  -4   8      153.18      170.82     27.90 o 
   7  -4   8        4.58       12.61     29.40 o 
   8  -4   8      166.44      202.83     47.44 o 
   9  -4   8     1115.44     1123.43     90.57 o 
 -12  -3   8       13.03        7.24     54.82 o 
 -11  -3   8        3.03      -16.60     29.76 o 
 -10  -3   8      237.71      241.88     39.28 o 
  -9  -3   8     2160.28     2197.38    231.30 o 
  -8  -3   8      686.98      614.06     43.66 o 
  -7  -3   8       63.29       77.15     18.55 o 
  -6  -3   8      362.60      331.83     37.44 o 
  -5  -3   8     1309.90     1340.55     62.16 o 
  -4  -3   8      841.27      820.49     31.03 o 
  -3  -3   8      475.33      447.60     28.38 o 
  -2  -3   8      386.17      388.33     25.95 o 
  -1  -3   8     4070.91     4078.00     70.72 o 
   0  -3   8      107.88       96.18     13.14 o 
   1  -3   8      173.68      134.57     15.06 o 
   2  -3   8      270.27      248.91     19.79 o 
   3  -3   8       39.92       24.38     14.99 o 
   4  -3   8     5326.06     5476.29     85.82 o 
   5  -3   8     1389.60     1413.33     49.08 o 
   6  -3   8        0.33       -5.25     19.41 o 
   7  -3   8       26.54        1.29     46.49 o 
   8  -3   8      820.36      809.21     75.42 o 
 -12  -2   8       70.51       78.79     38.06 o 
 -11  -2   8       22.59       32.66     32.45 o 
 -10  -2   8     1100.35     1161.05     61.43 o 
  -9  -2   8      275.12      291.54     36.08 o 
  -8  -2   8       25.45       -5.75     29.82 o 
  -7  -2   8      217.07      263.17     32.93 o 
  -6  -2   8     1551.82     1487.76     44.64 o 
  -5  -2   8     2385.63     2218.71     54.53 o 
  -4  -2   8       12.61       -7.49     12.07 o 
  -3  -2   8     2327.76     2245.13     57.77 o 
  -2  -2   8     8295.47     7815.67    144.97 o 
  -1  -2   8      124.92       82.04     11.59 o 
   0  -2   8        0.65       -9.62      8.80 o 
   1  -2   8      727.86      750.37     27.87 o 
   2  -2   8     1892.55     1810.83     45.85 o 
   3  -2   8      102.78      147.65     21.04 o 
   4  -2   8     1117.84     1080.12     42.26 o 
   5  -2   8      425.22      510.61     33.80 o 
   6  -2   8      470.69      509.41     44.16 o 
   7  -2   8      132.11      140.30     32.79 o 
   8  -2   8      218.68      187.32     38.92 o 
 -13  -1   8      252.15      302.62     69.33 o 
 -12  -1   8     1056.50     1105.08     67.29 o 
 -11  -1   8       27.83       46.10     29.02 o 
 -10  -1   8      102.85      120.04     31.59 o 
  -9  -1   8        3.61      -22.06     21.05 o 
  -8  -1   8       15.05        6.28     14.50 o 
  -7  -1   8      879.15      869.35     31.83 o 
  -6  -1   8      225.51      214.53     22.73 o 
  -5  -1   8      212.64      202.26     29.13 o 
  -4  -1   8       93.09       96.40     14.61 o 
  -3  -1   8     4939.56     4846.62     82.54 o 
  -2  -1   8      614.81      481.17     21.73 o 
  -1  -1   8       20.87       25.56      8.39 o 
   0  -1   8      795.82      769.25     25.79 o 
   1  -1   8     3459.06     3700.15     86.28 o 
   2  -1   8      650.16      642.96     49.39 o 
   3  -1   8       70.85       82.79     21.22 o 
   4  -1   8     1360.74     1424.25     49.24 o 
   5  -1   8     2191.35     2238.87     77.36 o 
   6  -1   8      296.89      252.27     36.57 o 
   7  -1   8      103.73      180.56     36.60 o 
 -13   0   8     1079.86     1018.89     67.52 o 
 -12   0   8      258.53      325.18     43.14 o 
 -11   0   8      133.99       89.07     32.15 o 
 -10   0   8      753.70      748.86     49.57 o 
  -9   0   8     1157.12     1203.06     49.73 o 
  -8   0   8      112.00       90.50     18.13 o 
  -7   0   8       33.74       19.14     21.88 o 
  -6   0   8     1706.07     1694.31     62.36 o 
  -5   0   8     1708.13     1590.67     39.21 o 
  -4   0   8     1622.94     1635.17     37.10 o 
  -3   0   8     1145.11     1168.93     85.59 o 
  -2   0   8      344.62      348.10     35.05 o 
  -1   0   8       53.42       37.49     11.60 o 
   0   0   8      435.95      442.62     24.79 o 
   1   0   8     3249.26     3225.63    122.72 o 
   2   0   8     1066.31     1111.01     41.23 o 
   3   0   8      664.02      589.83     45.12 o 
   4   0   8     2851.64     3021.58     94.63 o 
   5   0   8      429.14      588.92     72.30 o 
   6   0   8       13.06      -48.00     42.76 o 
 -13   1   8      158.68      201.23     41.46 o 
 -12   1   8       40.61       28.38     30.38 o 
 -11   1   8      805.55      819.67     68.97 o 
 -10   1   8     1123.00     1115.71     43.59 o 
  -9   1   8      171.92      171.03     24.06 o 
  -8   1   8      149.43      169.47     47.56 o 
  -7   1   8     1645.77     1648.50     63.04 o 
  -6   1   8     1793.69     1669.72     66.64 o 
  -5   1   8      363.84      321.24     54.50 o 
  -4   1   8      412.67      405.43     36.31 o 
  -3   1   8     1115.98     1084.11     64.70 o 
  -2   1   8     1240.36     1247.96     62.00 o 
  -1   1   8       21.77       57.14     29.48 o 
   0   1   8     1727.05     1749.71     51.58 o 
   1   1   8     1559.90     1695.05     67.82 o 
   2   1   8       99.66      105.55     29.84 o 
   3   1   8      246.00      270.77     64.22 o 
   4   1   8      591.24      598.52     72.75 o 
   5   1   8        1.12      -18.13     43.87 o 
   6   1   8        4.20       25.56     53.68 o 
 -14   2   8       85.90      115.79     39.24 o 
 -13   2   8      218.64      160.71     58.81 o 
 -12   2   8      260.90      225.19     37.89 o 
 -11   2   8      255.60      321.73     39.19 o 
 -10   2   8       19.36        9.48     14.09 o 
  -9   2   8      329.02      267.49     33.25 o 
  -8   2   8      414.55      513.93     41.02 o 
  -7   2   8     4923.34     4809.23    140.53 o 
  -6   2   8     2621.12     2587.14    108.42 o 
  -5   2   8      425.70      418.13     62.99 o 
  -4   2   8     1816.30     1797.83     68.41 o 
  -3   2   8     3602.25     3555.09    101.38 o 
  -2   2   8      381.05      389.76     40.28 o 
  -1   2   8       19.58        6.77     27.23 o 
   0   2   8     2986.65     2904.94    183.74 o 
   1   2   8     4365.86     4283.09     93.72 o 
   2   2   8       32.41       66.45     29.15 o 
   3   2   8      121.23       71.92     46.37 o 
   4   2   8       45.73       54.83     49.69 o 
   5   2   8      383.55      562.52     81.45 o 
 -14   3   8      368.78      377.24     47.88 o 
 -13   3   8      375.08      358.75     61.69 o 
 -12   3   8       11.62       32.14     41.34 o 
 -11   3   8      165.13      141.62     22.76 o 
 -10   3   8      240.84      258.66     35.26 o 
  -9   3   8      149.44      173.70     84.97 o 
  -8   3   8     1347.20     1330.06     62.26 o 
  -7   3   8      858.08      806.06     50.11 o 
  -6   3   8      378.75      341.34     61.26 o 
  -5   3   8       52.06       63.42     28.88 o 
  -4   3   8     3386.18     3356.71    100.06 o 
  -3   3   8      328.91      364.99     40.05 o 
  -2   3   8       50.23      104.57     42.27 o 
  -1   3   8      149.52      181.96     37.67 o 
   0   3   8     3167.98     3139.69     79.49 o 
   1   3   8      698.84      706.36     41.68 o 
   2   3   8        3.81       18.18     43.59 o 
   3   3   8      223.67      287.98     62.17 o 
   4   3   8      839.48      908.73     96.11 o 
 -14   4   8      433.87      610.24     75.82 o 
 -13   4   8       46.90       17.04     42.50 o 
 -12   4   8        0.60        1.37     21.58 o 
 -11   4   8     1329.68     1459.77     66.26 o 
 -10   4   8     1792.54     1820.06     73.20 o 
  -9   4   8       71.88       41.04     45.50 o 
  -8   4   8        1.50      -33.60     22.40 o 
  -7   4   8     1820.32     1761.46     75.09 o 
  -6   4   8     1029.94     1032.55     93.29 o 
  -5   4   8      521.66      459.56     44.25 o 
  -4   4   8      436.35      425.22     43.72 o 
  -3   4   8     2768.19     2533.88    100.26 o 
  -2   4   8     1265.24     1177.11     61.17 o 
  -1   4   8     1016.38     1014.45     59.70 o 
   0   4   8     1227.26     1280.96     55.20 o 
   1   4   8       99.06       76.22     38.52 o 
   2   4   8        3.78       17.32     49.21 o 
   3   4   8      341.66      372.78     74.31 o 
 -14   5   8        0.45       -0.71     44.79 o 
 -13   5   8      102.99       92.92     46.93 o 
 -12   5   8      138.14      129.56     27.25 o 
 -11   5   8     1892.17     1894.23     86.88 o 
 -10   5   8      380.18      345.47     40.56 o 
  -9   5   8       65.31       79.18     31.69 o 
  -8   5   8     1534.61     1574.50     71.49 o 
  -7   5   8     2620.99     2700.81    127.71 o 
  -6   5   8       76.18       43.19     29.12 o 
  -5   5   8       32.18       25.80     29.46 o 
  -4   5   8      501.33      471.17     45.44 o 
  -3   5   8     1835.83     1804.21    122.81 o 
  -2   5   8        3.19       -0.33     28.36 o 
  -1   5   8      169.91      143.64     29.54 o 
   0   5   8      237.56      289.54     47.82 o 
   1   5   8      116.14       80.27     54.32 o 
   2   5   8      157.94      209.63     64.95 o 
 -14   6   8      242.46      290.16     63.47 o 
 -13   6   8      188.77      216.87     36.91 o 
 -12   6   8      578.38      555.43     50.85 o 
 -11   6   8      212.58      214.06     61.24 o 
 -10   6   8       97.01       96.45     33.60 o 
  -9   6   8      115.90      134.69     34.86 o 
  -8   6   8     1468.09     1656.23     76.34 o 
  -7   6   8       23.02       29.18     28.78 o 
  -6   6   8      716.37      632.72     88.34 o 
  -5   6   8      751.69      711.16     88.98 o 
  -4   6   8     1914.56     1947.16    107.85 o 
  -3   6   8       50.83       25.34     30.18 o 
  -2   6   8       54.62       50.30     26.50 o 
  -1   6   8      885.57      855.31     71.74 o 
   0   6   8      981.76      920.64     92.73 o 
   1   6   8       11.47       69.93     57.38 o 
 -14   7   8      421.44      478.76     50.36 o 
 -13   7   8      185.09      161.13     39.79 o 
 -12   7   8       43.33       35.50     80.02 o 
 -11   7   8     1034.76     1052.25     67.52 o 
 -10   7   8     1004.30      888.86     62.28 o 
  -9   7   8       32.70       50.23     34.11 o 
  -8   7   8       69.79       76.90     34.49 o 
  -7   7   8       48.02        7.10     32.55 o 
  -6   7   8      177.59      182.08     39.37 o 
  -5   7   8      893.23      883.59     63.42 o 
  -4   7   8      105.58      136.94     37.13 o 
  -3   7   8       10.15       12.23     33.12 o 
  -2   7   8      189.13      200.75     34.32 o 
  -1   7   8     1531.81     1719.11    119.82 o 
 -13   8   8       10.03        4.40     36.60 o 
 -12   8   8      842.67      881.03     66.31 o 
 -11   8   8      949.10      846.65     65.20 o 
 -10   8   8      137.28      149.38     41.75 o 
  -9   8   8       20.97       13.81     33.13 o 
  -8   8   8      695.90      710.55     60.24 o 
  -7   8   8      325.75      383.36     82.06 o 
  -6   8   8      300.64      346.85     48.77 o 
  -5   8   8      115.65       76.29     36.47 o 
  -4   8   8      420.74      466.55     53.52 o 
  -3   8   8      240.37      283.05     41.33 o 
  -2   8   8       22.78      -13.23     52.97 o 
 -12   9   8      658.21      768.37     66.47 o 
 -11   9   8       26.14       -2.90     35.23 o 
 -10   9   8       39.73       43.78     38.51 o 
  -9   9   8      381.95      411.47     77.89 o 
  -8   9   8      635.22      593.86     59.84 o 
  -7   9   8      171.96      112.23     40.78 o 
  -6   9   8       70.06       78.05     38.81 o 
  -5   9   8      719.07      769.81     83.17 o 
  -4   9   8     1662.72     1654.94     88.62 o 
 -10  10   8        0.02       16.22     46.68 o 
  -9  10   8      381.30      400.00     91.65 o 
  -8  10   8       24.90       27.62     40.65 o 
  -7  10   8       14.42       -4.24     38.95 o 
   3 -15   9      423.93      487.87     74.92 o 
   4 -15   9       37.84       56.58     51.44 o 
   5 -15   9      116.24      168.81     61.43 o 
   0 -14   9      762.34      729.86     86.83 o 
   1 -14   9       58.44       51.54     48.12 o 
   2 -14   9       40.34       -7.85     44.80 o 
   3 -14   9       48.56       -1.70     44.06 o 
   4 -14   9      181.01      290.17     63.01 o 
   5 -14   9       23.57       55.19     35.28 o 
   6 -14   9      770.48      766.94     87.53 o 
   7 -14   9      216.14      258.79     42.83 o 
   8 -14   9        2.91      -47.03     31.35 o 
  -2 -13   9       83.03      106.47     55.12 o 
  -1 -13   9      566.08      587.98     79.41 o 
   0 -13   9      720.13      695.02     77.41 o 
   1 -13   9        6.16      -40.36     37.16 o 
   2 -13   9       31.35        9.68     38.82 o 
   3 -13   9      645.54      693.33     73.26 o 
   4 -13   9      633.51      602.44     50.56 o 
   5 -13   9       80.91       86.66     32.56 o 
   6 -13   9       16.80      -32.24     34.97 o 
   7 -13   9      327.98      368.06     54.53 o 
   8 -13   9       12.96       20.52     31.57 o 
  -4 -12   9       98.35       51.61     55.66 o 
  -3 -12   9      140.48      219.93     61.00 o 
  -2 -12   9        4.34        1.64     44.36 o 
  -1 -12   9      465.86      538.96     70.17 o 
   0 -12   9        8.86        7.30     38.06 o 
   1 -12   9        6.86        2.23     34.63 o 
   2 -12   9      987.06     1143.64     85.23 o 
   3 -12   9     2473.64     2516.85     87.02 o 
   4 -12   9      330.16      286.80     40.53 o 
   5 -12   9      115.02      109.02     32.38 o 
   6 -12   9     1508.50     1522.74     73.09 o 
   7 -12   9      545.00      606.85     51.41 o 
   8 -12   9       13.16       28.56     29.25 o 
   9 -12   9       36.54        3.74     31.31 o 
  -5 -11   9       48.93       66.00     52.89 o 
  -4 -11   9      262.36      202.79     61.70 o 
  -3 -11   9        1.49        7.97     42.67 o 
  -2 -11   9       87.54       96.14     44.44 o 
  -1 -11   9       19.97       41.87     40.55 o 
   0 -11   9      216.26      241.56     49.07 o 
   1 -11   9       27.01       23.30     34.64 o 
   2 -11   9      438.25      532.19     61.62 o 
   3 -11   9      240.21      268.54     34.66 o 
   4 -11   9      124.49      126.44     29.95 o 
   5 -11   9     1452.93     1492.67    124.77 o 
   6 -11   9      991.76      988.30     57.68 o 
   7 -11   9        4.36       -9.65     24.62 o 
   8 -11   9       10.13      -16.41     26.68 o 
   9 -11   9      283.82      368.46     49.52 o 
  -6 -10   9       20.40       23.10     27.30 o 
  -5 -10   9     1133.22     1042.96     52.08 o 
  -4 -10   9      663.55      568.01     37.43 o 
  -3 -10   9        0.04       25.63     39.75 o 
  -2 -10   9      201.89      190.61     48.74 o 
  -1 -10   9     1280.65     1272.07     85.08 o 
   0 -10   9      554.38      531.74     58.05 o 
   1 -10   9      111.94      134.70     39.57 o 
   2 -10   9       97.81      125.84     30.67 o 
   3 -10   9     1412.77     1352.73     60.20 o 
   4 -10   9      129.94      152.98     29.98 o 
   5 -10   9      107.16      141.60     40.55 o 
   6 -10   9      258.29      270.73     35.41 o 
   7 -10   9      111.41      116.03     30.30 o 
   8 -10   9      137.70      104.49     30.69 o 
   9 -10   9      816.10      856.76     58.84 o 
  -7  -9   9        4.48      -23.87     25.57 o 
  -6  -9   9      373.71      377.24     35.31 o 
  -5  -9   9     1918.06     1909.57     61.00 o 
  -4  -9   9       56.57       38.71     21.38 o 
  -3  -9   9      276.02      273.08     26.22 o 
  -2  -9   9      248.19      342.04     38.13 o 
  -1  -9   9     1113.46     1222.85     78.74 o 
   0  -9   9        5.90      -23.56     27.32 o 
   1  -9   9      377.78      340.67     34.63 o 
   2  -9   9     3500.96     3612.78    139.41 o 
   3  -9   9     2224.58     2277.64     74.41 o 
   4  -9   9     1036.75     1004.77     50.55 o 
   5  -9   9      187.36      199.77     30.17 o 
   6  -9   9       92.53       86.28     26.77 o 
   7  -9   9       21.90       34.42     24.37 o 
   8  -9   9      232.06      227.35     35.62 o 
   9  -9   9       68.72       96.12     33.76 o 
  -8  -8   9      786.65      868.45     65.01 o 
  -7  -8   9       20.44        0.56     27.81 o 
  -6  -8   9       70.15       58.59     23.99 o 
  -5  -8   9      340.45      309.27     35.97 o 
  -4  -8   9       39.52       29.04     18.31 o 
  -3  -8   9      208.26      206.99     22.51 o 
  -2  -8   9      344.75      356.79     24.33 o 
  -1  -8   9       16.59       -0.94     16.95 o 
   0  -8   9       38.62       21.16     28.55 o 
   1  -8   9     2788.74     2694.13     77.72 o 
   2  -8   9     2375.61     2309.78     71.59 o 
   3  -8   9       46.05       11.91     20.24 o 
   4  -8   9       10.43       19.41     37.71 o 
   5  -8   9      363.21      365.32     33.91 o 
   6  -8   9      544.99      511.12     39.86 o 
   7  -8   9       10.02       33.76     23.79 o 
   8  -8   9       31.97       60.92     27.71 o 
  -9  -7   9     1137.32     1144.16     81.52 o 
  -8  -7   9      512.93      539.05     71.07 o 
  -7  -7   9       33.02       17.22     28.15 o 
  -6  -7   9      466.04      413.54     39.17 o 
  -5  -7   9     1627.11     1549.34     50.76 o 
  -4  -7   9       15.96       21.94     15.40 o 
  -3  -7   9      280.88      245.83     22.79 o 
  -2  -7   9      298.59      318.50     22.03 o 
  -1  -7   9     3881.11     3857.16     86.28 o 
   0  -7   9       34.27       15.62     13.03 o 
   1  -7   9     1263.49     1151.14    105.05 o 
   2  -7   9      287.44      281.48     28.78 o 
   3  -7   9      357.31      414.51     32.68 o 
   4  -7   9     2166.35     2154.90     91.26 o 
   5  -7   9      432.28      414.64     34.55 o 
   6  -7   9        3.74      -10.21     20.07 o 
   7  -7   9      170.91      176.30     33.45 o 
   8  -7   9     2528.71     2422.66     73.69 o 
   9  -7   9     1310.17     1400.61     70.40 o 
 -10  -6   9      843.45     1015.58     86.37 o 
  -9  -6   9      823.07      814.81     61.82 o 
  -8  -6   9       19.40       15.90     48.48 o 
  -7  -6   9       90.18       43.14     28.14 o 
  -6  -6   9     1108.79     1107.70     54.43 o 
  -5  -6   9      244.22      284.41     22.96 o 
  -4  -6   9        0.47      -20.48     13.65 o 
  -3  -6   9      452.93      445.41     27.95 o 
  -2  -6   9     2117.56     2062.53     51.06 o 
  -1  -6   9     2314.59     2255.01     90.31 o 
   0  -6   9       55.96       63.29     30.45 o 
   1  -6   9     1755.72     1683.72     55.27 o 
   2  -6   9     3204.25     3059.19     77.22 o 
   3  -6   9       23.70       16.29     17.24 o 
   4  -6   9     2290.14     2216.83     67.67 o 
   5  -6   9       18.33        4.84     19.00 o 
   6  -6   9      895.95      854.49     52.49 o 
   7  -6   9       14.53        8.05     22.41 o 
   8  -6   9      528.02      534.27     59.91 o 
   9  -6   9       30.39       25.88     39.15 o 
 -10  -5   9      406.49      380.80    136.01 o 
  -9  -5   9       87.60      125.37     34.34 o 
  -8  -5   9      278.46      271.53     38.56 o 
  -7  -5   9      716.72      662.46     45.07 o 
  -6  -5   9       75.16      137.23     61.28 o 
  -5  -5   9       87.02       74.54     23.01 o 
  -4  -5   9       28.35       13.89     13.38 o 
  -3  -5   9     2539.94     2392.65     63.98 o 
  -2  -5   9     3685.99     3386.85     85.46 o 
  -1  -5   9       23.96       13.35     13.84 o 
   0  -5   9     1195.24     1126.38     37.97 o 
   1  -5   9     4989.12     4844.39     87.28 o 
   2  -5   9      993.82     1019.09     37.64 o 
   3  -5   9      151.34      186.61     30.56 o 
   4  -5   9       87.87       87.68     16.01 o 
   5  -5   9     1809.05     1797.46     55.02 o 
   6  -5   9     1338.01     1296.56     73.56 o 
   7  -5   9      181.61      282.35     39.24 o 
   8  -5   9      292.64      247.85     50.70 o 
 -11  -4   9       44.99       81.27     47.59 o 
 -10  -4   9      259.31      255.03     60.82 o 
  -9  -4   9     1270.19     1320.07     76.84 o 
  -8  -4   9       12.60       21.45     24.43 o 
  -7  -4   9       23.92        5.49     22.06 o 
  -6  -4   9      843.81      840.29     85.89 o 
  -5  -4   9      901.65      890.21     31.14 o 
  -4  -4   9      382.22      396.01     25.38 o 
  -3  -4   9     2108.42     2015.67    164.77 o 
  -2  -4   9      348.53      349.45     28.42 o 
  -1  -4   9      891.78      825.91     31.00 o 
   0  -4   9     1578.90     1582.48     42.39 o 
   1  -4   9      952.09      961.14     34.29 o 
   2  -4   9       76.22       85.97     16.37 o 
   3  -4   9      395.58      428.55     25.33 o 
   4  -4   9     1839.20     1784.92     44.47 o 
   5  -4   9     2546.72     2540.43     56.35 o 
   6  -4   9      150.30      139.40     31.87 o 
   7  -4   9       48.21       24.38     35.35 o 
   8  -4   9      492.99      567.97     66.59 o 
 -12  -3   9        0.27       67.69     35.60 o 
 -11  -3   9       89.37      125.36     37.30 o 
 -10  -3   9     1811.16     1937.26    100.42 o 
  -9  -3   9      122.66      145.72     31.98 o 
  -8  -3   9       31.06      -16.67     22.50 o 
  -7  -3   9      994.18     1006.21     39.86 o 
  -6  -3   9     2044.44     2115.76     55.16 o 
  -5  -3   9     1450.60     1364.34     42.13 o 
  -4  -3   9      729.39      791.82     68.34 o 
  -3  -3   9     2319.38     2171.99     61.20 o 
  -2  -3   9     2871.87     2728.67     69.87 o 
  -1  -3   9      132.96      142.12     15.21 o 
   0  -3   9       35.01       23.32     11.91 o 
   1  -3   9      215.94      198.71     18.28 o 
   2  -3   9      516.70      550.12     27.66 o 
   3  -3   9       31.20        4.47     13.58 o 
   4  -3   9     3917.18     3907.92     83.15 o 
   5  -3   9      325.85      304.97     54.33 o 
   6  -3   9       16.75      -17.29     22.43 o 
   7  -3   9      621.00      642.49     67.32 o 
 -12  -2   9      190.74      225.46     43.96 o 
 -11  -2   9      663.98      661.79    147.97 o 
 -10  -2   9       18.73       17.11     32.91 o 
  -9  -2   9      384.39      317.46     66.68 o 
  -8  -2   9        0.25       -8.65     19.98 o 
  -7  -2   9     2106.91     2063.43     55.94 o 
  -6  -2   9     1333.90     1322.79     56.00 o 
  -5  -2   9       92.13       85.86     42.41 o 
  -4  -2   9     1476.08     1331.77     45.28 o 
  -3  -2   9     5760.02     5655.34    113.65 o 
  -2  -2   9     1173.37     1190.41     41.22 o 
  -1  -2   9        5.36       -1.49     10.01 o 
   0  -2   9      392.52      393.71     25.02 o 
   1  -2   9     1758.12     1728.04     43.69 o 
   2  -2   9      462.56      516.51     24.50 o 
   3  -2   9      538.27      516.84     31.19 o 
   4  -2   9      325.09      351.75     37.61 o 
   5  -2   9      397.34      476.50     53.01 o 
   6  -2   9       34.07       44.65     28.74 o 
   7  -2   9      145.99      158.37     35.24 o 
 -13  -1   9      729.91      779.74     73.86 o 
 -12  -1   9       39.44       14.43     30.82 o 
 -11  -1   9        3.57      -10.89     27.05 o 
 -10  -1   9      495.61      439.87     54.36 o 
  -9  -1   9      371.68      395.40     55.00 o 
  -8  -1   9      487.97      552.40     28.42 o 
  -7  -1   9      320.16      342.27     34.99 o 
  -6  -1   9      476.99      413.42     48.12 o 
  -5  -1   9       74.69       72.20     17.81 o 
  -4  -1   9     4825.28     4648.94     82.08 o 
  -3  -1   9      848.21      819.89     32.93 o 
  -2  -1   9       15.08        1.78     11.98 o 
  -1  -1   9      106.31       83.31     12.05 o 
   0  -1   9     2592.99     2595.25     68.00 o 
   1  -1   9     1670.90     1559.96     54.08 o 
   2  -1   9       53.62       34.32     16.57 o 
   3  -1   9      271.35      285.83     37.24 o 
   4  -1   9     2323.30     2318.83     64.82 o 
   5  -1   9      240.56      306.37     62.40 o 
   6  -1   9        1.13        1.53     44.61 o 
 -13   0   9      150.34      186.14     74.74 o 
 -12   0   9      216.69      191.69     79.52 o 
 -11   0   9      912.50      887.61     56.96 o 
 -10   0   9      317.33      340.32     65.75 o 
  -9   0   9        1.12       25.31     16.35 o 
  -8   0   9       85.00       33.05     26.96 o 
  -7   0   9     1270.97     1231.69     57.34 o 
  -6   0   9     3988.01     3884.57    104.12 o 
  -5   0   9       24.79       40.51     25.72 o 
  -4   0   9      961.23      898.60    127.06 o 
  -3   0   9      681.15      617.56     52.50 o 
  -2   0   9        6.51       13.36     28.04 o 
  -1   0   9      402.99      428.40     68.79 o 
   0   0   9      815.93      751.20     73.68 o 
   1   0   9       46.78       10.41     39.98 o 
   2   0   9        3.53      -10.35     25.25 o 
   3   0   9     1700.98     1708.60     73.33 o 
   4   0   9     1176.76     1237.81     94.50 o 
   5   0   9        8.91      -46.98     42.55 o 
 -13   1   9       72.56       56.40     35.97 o 
 -12   1   9      596.71      622.82     52.16 o 
 -11   1   9     1158.52     1308.00    101.25 o 
 -10   1   9      150.56      130.28     24.50 o 
  -9   1   9      166.01      155.19     44.02 o 
  -8   1   9      199.74      167.58     32.35 o 
  -7   1   9     5377.72     5337.10    132.24 o 
  -6   1   9      148.38      147.45     32.17 o 
  -5   1   9      175.66       92.46     31.75 o 
  -4   1   9     2991.49     2891.50     91.88 o 
  -3   1   9     2127.73     2104.06    124.80 o 
  -2   1   9        0.27      -19.29     28.88 o 
  -1   1   9      361.13      357.77     41.49 o 
   0   1   9        4.53       -9.74     28.23 o 
   1   1   9     1394.64     1379.28     78.59 o 
   2   1   9       25.09        4.77     27.93 o 
   3   1   9      117.29      179.02     53.58 o 
   4   1   9       17.01      -25.00     43.01 o 
   5   1   9        5.70       35.93     52.52 o 
 -14   2   9      211.85      216.48     45.25 o 
 -13   2   9       48.77       34.97     33.93 o 
 -12   2   9      294.84      177.32     53.15 o 
 -11   2   9        8.47       10.33     23.26 o 
 -10   2   9        4.20       10.14     28.26 o 
  -9   2   9      194.76      159.52     32.03 o 
  -8   2   9     5459.89     5293.49    131.33 o 
  -7   2   9      856.81      841.27     90.75 o 
  -6   2   9      210.59      206.20     47.85 o 
  -5   2   9      242.69      176.78     34.63 o 
  -4   2   9     3487.49     3328.21    101.56 o 
  -3   2   9      137.16      133.21     35.55 o 
  -2   2   9      397.66      388.90     50.12 o 
  -1   2   9      118.40      162.84     35.58 o 
   0   2   9     3916.96     3848.78    112.36 o 
   1   2   9      162.09      163.99     34.52 o 
   2   2   9        3.22      -39.49     26.33 o 
   3   2   9      359.95      262.66     63.12 o 
   4   2   9      156.16      116.21     59.72 o 
 -14   3   9      847.28     1020.72     94.77 o 
 -13   3   9        0.55      -36.20     39.75 o 
 -12   3   9       59.20      112.42     48.13 o 
 -11   3   9      564.78      548.76     46.92 o 
 -10   3   9     1569.94     1772.05     73.00 o 
  -9   3   9     1711.40     1660.48     70.53 o 
  -8   3   9      508.84      496.37     46.37 o 
  -7   3   9      603.18      529.01     47.74 o 
  -6   3   9      367.95      320.92     40.42 o 
  -5   3   9       39.68       46.08     31.31 o 
  -4   3   9      239.18      221.03     38.41 o 
  -3   3   9       67.54       72.33     39.95 o 
  -2   3   9      196.86      238.91     38.38 o 
  -1   3   9     3799.63     3755.09    112.11 o 
   0   3   9      693.37      717.33     44.13 o 
   1   3   9       45.65       50.52     29.91 o 
   2   3   9      393.46      282.22     63.40 o 
   3   3   9      282.92      161.04     62.53 o 
 -14   4   9        1.50      -64.20     42.80 o 
 -13   4   9       71.99       66.93     47.89 o 
 -12   4   9      468.89      582.93     40.55 o 
 -11   4   9     2844.20     2943.85     98.23 o 
 -10   4   9      935.34      966.34     59.85 o 
  -9   4   9        7.89       -7.70     25.97 o 
  -8   4   9     1887.77     1806.21     97.14 o 
  -7   4   9      507.31      580.10     62.78 o 
  -6   4   9       51.69       58.88     31.80 o 
  -5   4   9       15.98        5.35     28.15 o 
  -4   4   9     2255.18     2183.15     86.04 o 
  -3   4   9      931.77      925.96     60.30 o 
  -2   4   9      168.21      171.77     39.21 o 
  -1   4   9      752.79      786.39     46.30 o 
   0   4   9        1.94      -11.69     24.62 o 
   1   4   9       33.22       45.91     51.47 o 
   2   4   9       71.86       23.19     55.66 o 
 -14   5   9      268.18      278.31     63.96 o 
 -13   5   9       20.80       34.42     30.44 o 
 -12   5   9     1010.75     1247.92     68.66 o 
 -11   5   9      567.29      656.33    101.06 o 
 -10   5   9       80.49       64.61     32.16 o 
  -9   5   9      423.41      407.10     46.51 o 
  -8   5   9     1665.42     1659.61     76.00 o 
  -7   5   9      187.74      232.33     38.40 o 
  -6   5   9       23.70        7.97     29.24 o 
  -5   5   9      395.89      471.63     48.39 o 
  -4   5   9     2051.97     2023.59     84.73 o 
  -3   5   9       90.21      106.05     36.70 o 
  -2   5   9       19.15      -17.27     31.40 o 
  -1   5   9      641.64      619.06     45.98 o 
   0   5   9      290.36      289.95     68.10 o 
   1   5   9       48.93       46.47     55.50 o 
 -14   6   9      102.19      113.53     55.59 o 
 -13   6   9        6.89        0.55     31.73 o 
 -12   6   9      297.73      280.08     44.16 o 
 -11   6   9      816.33      818.17     60.58 o 
 -10   6   9       94.97       67.84     35.07 o 
  -9   6   9      602.25      704.33    110.18 o 
  -8   6   9       53.97       80.89     36.17 o 
  -7   6   9      180.80      145.60     86.24 o 
  -6   6   9       10.33      -14.20     32.03 o 
  -5   6   9      857.32      999.57    101.16 o 
  -4   6   9      527.48      497.33     51.13 o 
  -3   6   9      115.64       80.52     36.78 o 
  -2   6   9      368.16      369.15     39.70 o 
  -1   6   9      970.75     1024.52     58.43 o 
 -13   7   9      140.85      144.18     41.34 o 
 -12   7   9      806.24      873.38    144.46 o 
 -11   7   9      575.27      559.20     54.54 o 
 -10   7   9        1.46        4.73     31.16 o 
  -9   7   9        0.01       48.07     34.56 o 
  -8   7   9      485.22      545.60     88.15 o 
  -7   7   9       43.35       49.71     36.15 o 
  -6   7   9      422.43      485.06     99.06 o 
  -5   7   9      216.52      191.03     43.17 o 
  -4   7   9       99.12      143.67     41.82 o 
  -3   7   9       47.19       55.07     36.41 o 
  -2   7   9      488.57      589.35     48.25 o 
 -12   8   9     1268.81     1532.98    113.43 o 
 -11   8   9        0.96       -8.48     35.50 o 
 -10   8   9        5.52       21.09     63.23 o 
  -9   8   9       97.45      145.15     44.38 o 
  -8   8   9      248.70      310.30     50.91 o 
  -7   8   9       82.09       82.96     40.99 o 
  -6   8   9        3.98       -0.35     49.54 o 
  -5   8   9      685.97      767.47     64.98 o 
  -4   8   9      337.81      371.22     43.94 o 
 -11   9   9        0.61      -31.87     54.66 o 
 -10   9   9       90.56      153.14     45.81 o 
  -9   9   9      627.43      593.97     63.00 o 
  -8   9   9       62.86       79.39     42.38 o 
  -7   9   9        0.34        0.75     40.10 o 
  -6   9   9      892.12      802.44     70.75 o 
   0 -14  10       65.39      163.46     55.16 o 
   1 -14  10      129.85      174.78     57.01 o 
   2 -14  10       30.79      -23.63     41.18 o 
   3 -14  10      279.02      272.16     59.10 o 
   4 -14  10       23.85        8.24     43.03 o 
   5 -14  10      311.98      309.61     44.89 o 
   6 -14  10       91.90       29.13     34.31 o 
   7 -14  10       13.29      -12.93     31.15 o 
  -2 -13  10      394.76      416.04     72.16 o 
  -1 -13  10      650.04      721.98     82.20 o 
   0 -13  10       40.24       62.27     47.74 o 
   1 -13  10       18.86       23.06     40.90 o 
   2 -13  10      542.94      576.76     70.65 o 
   3 -13  10      844.25      877.20     81.16 o 
   4 -13  10       12.85       -5.87     27.73 o 
   5 -13  10      229.71      199.87     38.45 o 
   6 -13  10      442.01      517.72    130.38 o 
   7 -13  10      313.14      314.60     71.61 o 
   8 -13  10      249.55      323.57     47.16 o 
  -4 -12  10      109.87      146.24     60.42 o 
  -3 -12  10       66.29       92.60     50.46 o 
  -2 -12  10      284.76      290.63     60.04 o 
  -1 -12  10       15.15       44.10     42.02 o 
   0 -12  10       35.42       20.92     38.47 o 
   1 -12  10      946.12      834.47     76.69 o 
   2 -12  10     1832.71     1836.03    105.26 o 
   3 -12  10      441.29      418.18     43.39 o 
   4 -12  10        2.92      -13.38     36.91 o 
   5 -12  10     1284.29     1314.67     66.09 o 
   6 -12  10      910.18      959.17     64.85 o 
   7 -12  10        2.25       13.22     29.81 o 
   8 -12  10       33.92       16.52     30.12 o 
  -5 -11  10     1617.65     1242.22    108.25 o 
  -4 -11  10       85.68      160.44     55.49 o 
  -3 -11  10       68.50       60.99     46.35 o 
  -2 -11  10      100.44       84.38     45.68 o 
  -1 -11  10      577.45      505.45     63.88 o 
   0 -11  10       89.03       62.35     40.26 o 
   1 -11  10     1073.09     1073.42     81.49 o 
   2 -11  10       40.08       24.65     26.37 o 
   3 -11  10      187.59      227.76     37.14 o 
   4 -11  10      317.93      267.94     36.99 o 
   5 -11  10      133.00      184.67     32.90 o 
   6 -11  10       29.31       50.28     47.16 o 
   7 -11  10       27.85       33.13     28.29 o 
   8 -11  10      463.05      442.42     47.18 o 
  -6 -10  10      453.07      420.18     40.88 o 
  -5 -10  10      686.71      721.66     43.41 o 
  -4 -10  10        4.67      112.42     48.51 o 
  -3 -10  10      188.40       85.50     44.49 o 
  -2 -10  10     1772.00     1798.26    102.15 o 
  -1 -10  10     2094.31     2186.22    108.67 o 
   0 -10  10       33.11       -0.81     30.89 o 
   1 -10  10      481.86      520.56     58.11 o 
   2 -10  10     1632.85     1676.75    128.58 o 
   3 -10  10       81.47       36.26     27.50 o 
   4 -10  10      178.14      195.27     31.44 o 
   5 -10  10      535.40      528.28     43.49 o 
   6 -10  10      728.00      685.58     50.36 o 
   7 -10  10        1.80       -4.59     23.95 o 
   8 -10  10      904.63      987.63     60.39 o 
  -7  -9  10       94.99       83.46     29.68 o 
  -6  -9  10      432.74      536.26     38.93 o 
  -5  -9  10       30.01       38.68     22.30 o 
  -4  -9  10        0.48        4.77     18.88 o 
  -3  -9  10      961.75      953.10     40.33 o 
  -2  -9  10      734.84      757.63     66.95 o 
  -1  -9  10       25.36      -25.48     27.52 o 
   0  -9  10      612.91      737.05     63.07 o 
   1  -9  10     3049.11     3051.12     87.13 o 
   2  -9  10     2144.74     2266.83     74.49 o 
   3  -9  10      112.15       81.65     28.61 o 
   4  -9  10      366.26      415.85     85.17 o 
   5  -9  10      163.08      146.42     32.99 o 
   6  -9  10      309.18      275.31     55.36 o 
   7  -9  10       42.15       72.31     28.46 o 
   8  -9  10       24.17        8.05     55.37 o 
  -8  -8  10      105.83       61.58     34.66 o 
  -7  -8  10       78.35      123.25     27.88 o 
  -6  -8  10      114.47      136.64     27.03 o 
  -5  -8  10     1323.08     1232.15     48.65 o 
  -4  -8  10      147.76      136.54     20.08 o 
  -3  -8  10      178.54      234.37     21.20 o 
  -2  -8  10      112.39       92.95     25.26 o 
  -1  -8  10     1048.19     1007.48     69.52 o 
   0  -8  10     1008.33      873.13     65.09 o 
   1  -8  10     1466.34     1467.65     57.13 o 
   2  -8  10       87.20       83.86     22.92 o 
   3  -8  10       11.66       -0.04     18.35 o 
   4  -8  10      554.85      531.86     44.17 o 
   5  -8  10      414.55      473.05     55.46 o 
   6  -8  10       46.62       64.26     25.17 o 
   7  -8  10      117.96      123.44     30.02 o 
   8  -8  10      818.00      857.80     55.97 o 
  -9  -7  10      664.89      569.36     54.12 o 
  -8  -7  10       79.32       37.17     30.97 o 
  -7  -7  10      103.05       80.60     30.50 o 
  -6  -7  10     1622.30     1523.46     53.71 o 
  -5  -7  10        7.89       29.09     19.08 o 
  -4  -7  10      166.16      160.63     21.10 o 
  -3  -7  10      357.47      380.59     31.47 o 
  -2  -7  10     2586.19     2598.92     61.29 o 
  -1  -7  10      644.01      653.06     35.22 o 
   0  -7  10     1587.60     1622.47     57.93 o 
   1  -7  10      141.75      191.37     26.34 o 
   2  -7  10        3.64      -16.50     25.29 o 
   3  -7  10     1645.03     1668.97     60.07 o 
   4  -7  10     1938.87     2022.69     67.28 o 
   5  -7  10        0.87      -28.92     19.28 o 
   6  -7  10       23.17        6.78     20.65 o 
   7  -7  10      216.00      256.38     43.65 o 
   8  -7  10     1430.78     1399.62     59.99 o 
 -10  -6  10      475.15      535.94     54.44 o 
  -9  -6  10        0.34       28.45     30.58 o 
  -8  -6  10        1.06      -21.91     45.07 o 
  -7  -6  10     1393.63     1536.25     65.79 o 
  -6  -6  10      130.82      134.12     23.33 o 
  -5  -6  10       41.92       35.38     16.27 o 
  -4  -6  10      151.65      152.32     18.84 o 
  -3  -6  10     3764.27     3666.99     75.47 o 
  -2  -6  10     3889.73     3743.79    115.75 o 
  -1  -6  10      859.44      801.92     45.30 o 
   0  -6  10      707.69      748.39     41.30 o 
   1  -6  10      918.03      848.57     37.04 o 
   2  -6  10       74.37       90.12     20.01 o 
   3  -6  10        3.81       10.01     16.21 o 
   4  -6  10       18.13       25.08     18.92 o 
   5  -6  10      493.21      475.89     33.55 o 
   6  -6  10      470.33      457.50     34.88 o 
   7  -6  10      698.80      675.10     42.86 o 
   8  -6  10       98.84       71.12     42.52 o 
 -11  -5  10       54.70       37.66     42.98 o 
 -10  -5  10      103.83       90.87     44.88 o 
  -9  -5  10      457.51      489.62     67.33 o 
  -8  -5  10      155.96       80.22     30.08 o 
  -7  -5  10      333.59      371.93     37.20 o 
  -6  -5  10      318.19      296.39     22.93 o 
  -5  -5  10      610.51      594.29     31.20 o 
  -4  -5  10     1318.08     1212.45     42.92 o 
  -3  -5  10     4288.50     4146.78    101.01 o 
  -2  -5  10      295.62      324.20     31.15 o 
  -1  -5  10     1476.54     1447.89     43.87 o 
   0  -5  10     4853.44     4638.67     96.93 o 
   1  -5  10     1122.43     1103.50     39.04 o 
   2  -5  10        6.52      -16.63     13.46 o 
   3  -5  10      429.63      406.36     27.73 o 
   4  -5  10     3021.96     3093.00     72.62 o 
   5  -5  10     1569.84     1528.46     52.86 o 
   6  -5  10       30.38        4.76     21.21 o 
   7  -5  10      133.01      108.49     40.77 o 
 -11  -4  10      315.94      305.87     46.20 o 
 -10  -4  10      768.36      794.35    112.77 o 
  -9  -4  10      193.09      196.94     35.67 o 
  -8  -4  10      119.01      102.27     28.56 o 
  -7  -4  10      839.49      835.33    121.23 o 
  -6  -4  10     1846.37     1767.12     64.52 o 
  -5  -4  10       17.82      -16.23     15.51 o 
  -4  -4  10     1876.84     1900.24     62.67 o 
  -3  -4  10      247.81      304.13     28.38 o 
  -2  -4  10      786.28      693.43     38.61 o 
  -1  -4  10      605.49      604.16     42.10 o 
   0  -4  10      704.47      670.76     40.38 o 
   1  -4  10        9.30      -21.50     14.34 o 
   2  -4  10       74.03       69.06     18.52 o 
   3  -4  10      906.32      937.93     33.40 o 
   4  -4  10     1475.13     1528.60     43.29 o 
   5  -4  10        0.05      -26.46     22.31 o 
   6  -4  10       91.28       79.90     30.72 o 
   7  -4  10      510.98      566.18     64.48 o 
 -12  -3  10        3.94        3.15     35.06 o 
 -11  -3  10      585.83      675.72     55.69 o 
 -10  -3  10      384.24      334.32     66.04 o 
  -9  -3  10      341.78      352.67     39.06 o 
  -8  -3  10      444.31      429.90     81.39 o 
  -7  -3  10     1947.64     1960.89     56.24 o 
  -6  -3  10      967.92     1030.47     47.94 o 
  -5  -3  10       55.89       46.62     20.67 o 
  -4  -3  10      362.14      415.72     30.15 o 
  -3  -3  10     5817.96     5626.54    118.19 o 
  -2  -3  10       60.75       30.12     34.26 o 
  -1  -3  10       38.67       25.35     18.53 o 
   0  -3  10      573.09      575.53     26.41 o 
   1  -3  10     1307.90     1296.51     42.06 o 
   2  -3  10        0.93      -18.94     12.63 o 
   3  -3  10      156.31      163.88     19.59 o 
   4  -3  10        0.64        9.78     18.77 o 
   5  -3  10       10.57       -0.60     20.41 o 
   6  -3  10      382.34      348.42     51.74 o 
 -12  -2  10       83.86       48.19     35.39 o 
 -11  -2  10      100.77       49.60     33.20 o 
 -10  -2  10      443.49      402.72     43.42 o 
  -9  -2  10      153.67      134.83     31.48 o 
  -8  -2  10     1658.96     1576.16     51.26 o 
  -7  -2  10     1201.04     1224.85     76.78 o 
  -6  -2  10      210.08      198.09     22.90 o 
  -5  -2  10        1.90       -9.80     14.16 o 
  -4  -2  10     8740.37     8521.08    160.70 o 
  -3  -2  10      844.90      758.80     34.57 o 
  -2  -2  10       27.58       21.27     14.28 o 
  -1  -2  10      148.24      142.70     18.23 o 
   0  -2  10     2108.29     2242.45     50.07 o 
   1  -2  10      130.56      121.44     17.21 o 
   2  -2  10        4.81        2.80     15.29 o 
   3  -2  10      128.30      146.18     22.78 o 
   4  -2  10      738.41      765.66     55.06 o 
   5  -2  10       14.41       17.89     41.03 o 
   6  -2  10       15.79       -5.65     45.82 o 
 -13  -1  10       16.97      -34.10     43.28 o 
 -12  -1  10        1.35       -3.94     30.95 o 
 -11  -1  10      777.13      805.67     55.99 o 
 -10  -1  10      339.97      442.50     43.11 o 
  -9  -1  10      332.59      325.35     25.41 o 
  -8  -1  10      283.41      248.96     32.98 o 
  -7  -1  10      121.04      110.69     30.46 o 
  -6  -1  10     2939.60     2892.62     89.77 o 
  -5  -1  10     1351.08     1333.17     64.47 o 
  -4  -1  10     1499.02     1538.57     68.06 o 
  -3  -1  10      191.83      277.10     74.58 o 
  -2  -1  10      241.65      259.66     38.46 o 
  -1  -1  10     1136.27     1188.13     91.74 o 
   0  -1  10      677.54      657.77     73.39 o 
   1  -1  10       13.87      -33.55     40.01 o 
   2  -1  10      123.28       93.78     33.47 o 
   3  -1  10     2092.40     2065.87    142.81 o 
   4  -1  10      350.07      376.21     44.89 o 
   5  -1  10       31.85       67.71     48.94 o 
 -13   0  10      106.77       99.82     39.79 o 
 -12   0  10      254.28      279.41     42.91 o 
 -11   0  10      957.75      975.55     60.53 o 
 -10   0  10      374.11      428.79     60.57 o 
  -9   0  10       67.01       98.39     28.83 o 
  -8   0  10      380.52      412.17     39.56 o 
  -7   0  10     4489.72     4399.22    116.62 o 
  -6   0  10      817.24      881.48     54.66 o 
  -5   0  10      311.35      310.84     40.46 o 
  -4   0  10     2670.40     2557.66     87.38 o 
  -3   0  10       29.11      -34.07     28.71 o 
  -2   0  10       82.35       93.64     41.51 o 
  -1   0  10     1531.08     1549.68     72.58 o 
   0   0  10       38.99       49.76     42.57 o 
   1   0  10       61.37       73.48     53.10 o 
   2   0  10     1271.11     1347.03     68.61 o 
   3   0  10      287.31      279.86     48.73 o 
   4   0  10       35.80       39.31     48.91 o 
 -13   1  10        1.02      -15.58     33.52 o 
 -12   1  10      675.18      881.25     85.04 o 
 -11   1  10      334.87      235.08     54.26 o 
 -10   1  10       67.85       71.42     29.99 o 
  -9   1  10      152.28      114.71     31.39 o 
  -8   1  10     3478.67     3531.27    181.98 o 
  -7   1  10      985.15      997.16     56.68 o 
  -6   1  10      372.44      396.15     43.45 o 
  -5   1  10      737.13      654.50     49.71 o 
  -4   1  10     2272.64     2230.53     82.99 o 
  -3   1  10       89.49      133.34     37.88 o 
  -2   1  10       21.76       48.54     64.26 o 
  -1   1  10      181.07      298.68     40.96 o 
   0   1  10      957.28     1094.04     88.21 o 
   1   1  10      157.97      204.34     52.30 o 
   2   1  10        7.72       12.66     29.75 o 
   3   1  10       95.59        2.42     46.17 o 
   4   1  10        7.40      -17.31     48.54 o 
 -13   2  10      198.36      225.49     61.25 o 
 -12   2  10        0.94      -15.71     39.66 o 
 -11   2  10      497.62      579.02     43.77 o 
 -10   2  10      312.99      299.15     42.44 o 
  -9   2  10      196.91      171.51     35.21 o 
  -8   2  10      728.43      661.93     50.39 o 
  -7   2  10       85.35       79.10     30.98 o 
  -6   2  10       26.42      -18.69     28.82 o 
  -5   2  10      328.15      333.19     43.79 o 
  -4   2  10       27.49       46.30     32.73 o 
  -3   2  10        0.04        8.44     29.74 o 
  -2   2  10      413.20      432.31     46.89 o 
  -1   2  10     4880.73     4915.34    134.77 o 
   0   2  10      370.15      367.60     37.97 o 
   1   2  10        8.46        2.64     29.13 o 
   2   2  10      324.52      346.44     68.47 o 
   3   2  10      267.90      246.66     67.94 o 
 -14   3  10        3.19       61.60     52.98 o 
 -13   3  10       13.12      -52.86     42.81 o 
 -12   3  10      470.39      523.67     47.26 o 
 -11   3  10      457.46      487.63     47.56 o 
 -10   3  10      480.66      446.55     45.51 o 
  -9   3  10      721.81      701.31     62.15 o 
  -8   3  10      887.05      836.20     64.97 o 
  -7   3  10       16.70       19.45     33.25 o 
  -6   3  10      780.16      651.67     52.51 o 
  -5   3  10      285.62      297.80     41.42 o 
  -4   3  10        2.19       26.40     30.53 o 
  -3   3  10      246.68      286.61     86.87 o 
  -2   3  10     1520.55     1523.87     78.24 o 
  -1   3  10      798.46      890.51     94.91 o 
   0   3  10        1.14      -11.52     26.07 o 
   1   3  10      327.43      358.17     77.13 o 
   2   3  10      661.65      544.43     82.91 o 
 -14   4  10       99.30      172.52     58.69 o 
 -13   4  10      315.34      364.21     67.03 o 
 -12   4  10      295.30      425.15     47.09 o 
 -11   4  10      898.03      851.46     59.36 o 
 -10   4  10       42.51       35.99     47.65 o 
  -9   4  10      645.56      680.75     54.55 o 
  -8   4  10     1109.51     1095.06    108.83 o 
  -7   4  10        4.22        0.11     30.91 o 
  -6   4  10       60.55      131.57     37.73 o 
  -5   4  10      327.87      303.02     46.69 o 
  -4   4  10      854.72      846.95     60.92 o 
  -3   4  10        8.78       22.03     54.58 o 
  -2   4  10       46.41       18.78     34.48 o 
  -1   4  10      496.64      577.98     55.48 o 
   0   4  10       20.90       30.70     45.90 o 
   1   4  10      379.86      441.97     79.70 o 
 -13   5  10      256.90      304.82     55.06 o 
 -12   5  10     1013.50     1005.17     66.22 o 
 -11   5  10       24.62       22.63     33.67 o 
 -10   5  10       13.81       22.69     32.44 o 
  -9   5  10     1075.83     1122.87     68.76 o 
  -8   5  10       22.77       99.55     43.20 o 
  -7   5  10     1188.07     1141.66    175.55 o 
  -6   5  10     1717.27     1830.02     83.64 o 
  -5   5  10     2828.05     2872.61    105.62 o 
  -4   5  10      506.09      532.81     53.07 o 
  -3   5  10       42.13       24.82     34.69 o 
  -2   5  10      606.62      556.32     55.86 o 
  -1   5  10     1022.59     1077.02     84.77 o 
 -13   6  10        2.44       50.82     37.25 o 
 -12   6  10      172.51      266.12     53.63 o 
 -11   6  10      115.59      122.96     40.48 o 
 -10   6  10      148.43      183.87     42.54 o 
  -9   6  10       30.13        9.51     34.40 o 
  -8   6  10      219.11      297.37     46.98 o 
  -7   6  10        1.93       21.56     34.06 o 
  -6   6  10      891.97      812.11     64.04 o 
  -5   6  10      459.78      498.34     87.21 o 
  -4   6  10       14.79        6.74     34.51 o 
  -3   6  10      263.05      279.48     48.14 o 
  -2   6  10      455.20      505.89     46.65 o 
 -12   7  10      502.56      563.20     60.81 o 
 -11   7  10       10.01      -23.77     35.06 o 
 -10   7  10      288.33      352.52     52.56 o 
  -9   7  10     1335.94     1372.10     83.51 o 
  -8   7  10      322.73      283.10     48.64 o 
  -7   7  10        1.50       40.51     36.39 o 
  -6   7  10      166.82      230.81     69.23 o 
  -5   7  10      322.73      331.12     52.30 o 
  -4   7  10       24.14       24.24     38.46 o 
 -11   8  10       40.98       66.67     42.26 o 
 -10   8  10      205.30      229.28     66.28 o 
  -9   8  10      261.02      287.12     52.43 o 
  -8   8  10       92.48      169.89     48.61 o 
  -7   8  10        1.74       17.23     39.58 o 
  -6   8  10      494.45      425.34     58.81 o 
   0 -14  11       93.35        1.86     49.08 o 
   1 -14  11       17.12      -12.00     43.66 o 
   2 -14  11      518.32      570.18     73.75 o 
   3 -14  11      267.68      187.98     56.23 o 
   4 -14  11      124.19      154.74     57.32 o 
   5 -14  11       46.85       48.96     54.41 o 
  -2 -13  11      346.72      281.79     64.64 o 
  -1 -13  11       10.51      -22.17     40.83 o 
   0 -13  11       11.82      -53.59     35.73 o 
   1 -13  11      976.15     1079.54     90.66 o 
   2 -13  11     1619.98     1592.31    102.64 o 
   3 -13  11        0.70       -8.28     38.33 o 
   4 -13  11        9.82       -1.00     29.70 o 
   5 -13  11      751.82      800.07     58.62 o 
   6 -13  11      571.33      617.84    103.72 o 
   7 -13  11        2.44       13.05     32.62 o 
  -4 -12  11       45.66      -24.06     50.07 o 
  -3 -12  11      148.95      117.58     56.87 o 
  -2 -12  11        7.82       22.92     43.28 o 
  -1 -12  11      720.51      752.57     77.48 o 
   0 -12  11      693.79      733.01     75.31 o 
   1 -12  11     1335.17     1439.34     95.53 o 
   2 -12  11      229.20      170.87     48.95 o 
   3 -12  11        1.24      -26.46     26.37 o 
   4 -12  11      120.83      144.30     34.64 o 
   5 -12  11      213.58      301.48     40.55 o 
   6 -12  11       45.99       35.10     41.29 o 
   7 -12  11        1.49       10.96     31.12 o 
  -5 -11  11      313.11      232.31     66.07 o 
  -4 -11  11        2.85       35.54     48.41 o 
  -3 -11  11       28.52       15.46     42.60 o 
  -2 -11  11     1124.24     1201.27     89.58 o 
  -1 -11  11      125.14       86.08     43.53 o 
   0 -11  11      514.78      637.74     68.18 o 
   1 -11  11       21.62       -5.93     31.85 o 
   2 -11  11      206.40      173.70     33.63 o 
   3 -11  11       45.78       21.10     26.91 o 
   4 -11  11      699.75      789.90     52.24 o 
   5 -11  11        2.95       -9.71     25.23 o 
   6 -11  11       46.17       14.14     31.12 o 
   7 -11  11      305.13      411.78     45.27 o 
   8 -11  11      927.79     1019.61    104.82 o 
  -6 -10  11      233.34      224.34     33.36 o 
  -5 -10  11        4.88       -6.85     43.42 o 
  -4 -10  11        5.24      -52.96     35.31 o 
  -3 -10  11     1584.36     1664.82    102.21 o 
  -2 -10  11     1452.10     1231.88     86.28 o 
  -1 -10  11       13.33       13.19     35.11 o 
   0 -10  11      493.44      538.68     59.45 o 
   1 -10  11      469.21      412.62     53.78 o 
   2 -10  11     1302.46     1219.31     58.75 o 
   3 -10  11      511.87      478.68     41.09 o 
   4 -10  11       26.31       37.58     25.09 o 
   5 -10  11      329.62      384.82     40.26 o 
   6 -10  11        3.53       15.65     24.97 o 
   7 -10  11      531.12      516.74     51.62 o 
   8 -10  11       51.76       69.18     32.65 o 
  -7  -9  11      160.04       89.34     29.50 o 
  -6  -9  11       51.89       45.31     25.29 o 
  -5  -9  11       64.32       15.94     21.99 o 
  -4  -9  11      737.71      725.11     37.91 o 
  -3  -9  11     1989.87     1893.79     85.13 o 
  -2  -9  11      139.55       90.97     37.34 o 
  -1  -9  11        1.24       40.53     33.09 o 
   0  -9  11     1127.17     1005.91     72.96 o 
   1  -9  11     2437.89     2274.62     74.68 o 
   2  -9  11       35.56       28.34     22.86 o 
   3  -9  11      561.19      508.33     40.23 o 
   4  -9  11      981.02      989.92     53.61 o 
   5  -9  11      309.98      391.76     38.88 o 
   6  -9  11       22.37       58.88     27.16 o 
   7  -9  11       85.44       54.68     39.46 o 
   8  -9  11      485.52      607.88     52.25 o 
  -8  -8  11        1.72       16.93     26.98 o 
  -7  -8  11      158.41      156.92     33.70 o 
  -6  -8  11      864.36      891.05     49.47 o 
  -5  -8  11      363.14      321.95     43.64 o 
  -4  -8  11      176.37      169.99     20.46 o 
  -3  -8  11       24.64        5.54     14.95 o 
  -2  -8  11      499.11      495.50     30.27 o 
  -1  -8  11      137.31      134.64     37.67 o 
   0  -8  11      683.44      711.42     42.78 o 
   1  -8  11       56.26       60.04     35.74 o 
   2  -8  11      462.53      496.65     47.60 o 
   3  -8  11      912.57      975.54     50.21 o 
   4  -8  11     1739.92     1785.22    119.86 o 
   5  -8  11      127.33      135.63     28.31 o 
   6  -8  11      101.21       50.47     24.93 o 
   7  -8  11      775.87      878.93     49.27 o 
  -9  -7  11        8.04       38.14     33.00 o 
  -8  -7  11      256.56      200.70     60.65 o 
  -7  -7  11      731.33      671.71     40.79 o 
  -6  -7  11      886.98      844.47     64.92 o 
  -5  -7  11       52.51       29.50     17.57 o 
  -4  -7  11      117.82       99.71     18.60 o 
  -3  -7  11     2662.51     2574.98     63.54 o 
  -2  -7  11      496.30      524.42     30.70 o 
  -1  -7  11       12.30       -1.91     22.38 o 
   0  -7  11        1.57       10.47     22.20 o 
   1  -7  11      461.35      424.54     32.92 o 
   2  -7  11        0.31       17.64     18.83 o 
   3  -7  11      242.79      266.24     27.21 o 
   4  -7  11        3.73      -16.69     18.48 o 
   5  -7  11      147.72       90.97     24.20 o 
   6  -7  11      442.85      438.83     36.20 o 
   7  -7  11      499.80      546.63     42.15 o 
 -10  -6  11       10.71       47.83     73.87 o 
  -9  -6  11       52.21       43.34     33.20 o 
  -8  -6  11      127.30      150.97     33.72 o 
  -7  -6  11      344.73      340.96     43.45 o 
  -6  -6  11      189.10      167.75     24.18 o 
  -5  -6  11       23.03        9.40     12.01 o 
  -4  -6  11     3042.44     2926.33     68.31 o 
  -3  -6  11     1108.15     1068.61     40.99 o 
  -2  -6  11       66.69      106.44     25.56 o 
  -1  -6  11      500.77      517.13     38.62 o 
   0  -6  11      651.16      712.67     60.17 o 
   1  -6  11      112.76      131.60     20.48 o 
   2  -6  11        2.22       -7.73     15.19 o 
   3  -6  11      448.44      442.65     39.55 o 
   4  -6  11     1365.30     1522.62     53.64 o 
   5  -6  11       25.38       28.64     21.95 o 
   6  -6  11      135.84      136.46     33.12 o 
   7  -6  11        2.86        0.55     29.46 o 
 -10  -5  11      346.17      467.01     49.20 o 
  -9  -5  11        1.37       36.32     29.25 o 
  -8  -5  11      205.38      263.77     37.50 o 
  -7  -5  11      128.42      123.08     24.08 o 
  -6  -5  11      926.19      982.89     37.87 o 
  -5  -5  11     1034.02     1084.00     42.60 o 
  -4  -5  11     1576.75     1533.77     60.26 o 
  -3  -5  11     2146.74     2148.04     70.07 o 
  -2  -5  11      152.25      166.55     26.89 o 
  -1  -5  11     1947.89     1799.99     50.18 o 
   0  -5  11      763.74      818.89     46.10 o 
   1  -5  11       43.25       35.54     16.11 o 
   2  -5  11      155.96      137.64     20.38 o 
   3  -5  11     3448.13     3330.04     75.68 o 
   4  -5  11     1166.81     1220.88     77.93 o 
   5  -5  11       47.13        1.16     25.73 o 
   6  -5  11      204.32      138.41     35.67 o 
   7  -5  11      264.57      231.02     49.75 o 
 -11  -4  11      741.51      738.51     59.60 o 
 -10  -4  11       21.57       35.63     31.92 o 
  -9  -4  11      278.93      321.48     40.59 o 
  -8  -4  11      349.99      373.26     50.27 o 
  -7  -4  11     1445.39     1387.19     42.23 o 
  -6  -4  11      471.29      514.46     39.12 o 
  -5  -4  11        1.23       19.30     20.74 o 
  -4  -4  11      578.98      542.14     37.03 o 
  -3  -4  11       59.76       60.62     21.01 o 
  -2  -4  11      520.18      504.49     46.45 o 
  -1  -4  11      772.11      729.23     32.12 o 
   0  -4  11      672.29      698.04     31.35 o 
   1  -4  11       18.02        9.82     17.60 o 
   2  -4  11      785.75      835.75     56.17 o 
   3  -4  11     1547.16     1404.15     78.18 o 
   4  -4  11      171.87      164.39     24.64 o 
   5  -4  11       32.19       22.35     36.39 o 
 -12  -3  11      441.15      461.53     53.89 o 
 -11  -3  11      132.70       94.47     51.86 o 
 -10  -3  11        0.97        1.00     28.15 o 
  -9  -3  11        3.75       -5.02     26.53 o 
  -8  -3  11     1479.11     1534.31     52.49 o 
  -7  -3  11     1315.61     1410.97     68.52 o 
  -6  -3  11      844.50      966.13     47.32 o 
  -5  -3  11     3303.53     3239.00     83.79 o 
  -4  -3  11     6462.59     6571.04    135.73 o 
  -3  -3  11      422.21      443.37     31.21 o 
  -2  -3  11        2.13      -10.90     15.09 o 
  -1  -3  11      286.67      314.32     21.45 o 
   0  -3  11     1502.95     1462.73     55.80 o 
   1  -3  11      323.23      200.07     57.87 o 
   2  -3  11       26.83        2.54     38.69 o 
   3  -3  11      279.68      240.47     39.19 o 
   4  -3  11      245.06      204.01     39.27 o 
   5  -3  11      444.28      497.42     77.75 o 
 -12  -2  11        0.81        1.24     33.77 o 
 -11  -2  11       51.27        2.47     45.22 o 
 -10  -2  11       96.56       54.19     30.53 o 
  -9  -2  11      822.75      774.33     51.40 o 
  -8  -2  11     1042.02     1106.84     80.48 o 
  -7  -2  11       70.73      121.45     40.06 o 
  -6  -2  11        7.61      -29.33     35.53 o 
  -5  -2  11     1126.34     1353.95     92.54 o 
  -4  -2  11     1152.93     1162.78     90.57 o 
  -3  -2  11       16.68        1.44     41.19 o 
  -2  -2  11      344.47      306.59     61.31 o 
  -1  -2  11     2377.82     2539.54    132.06 o 
   0  -2  11      323.89      370.66     65.16 o 
   1  -2  11        2.52        6.13     44.86 o 
   2  -2  11      308.00      361.78     43.11 o 
   3  -2  11     1523.51     1611.28     75.23 o 
   4  -2  11        9.18       24.58     32.01 o 
   5  -2  11       70.17       85.08     52.91 o 
 -13  -1  11        0.49      -13.55     49.57 o 
 -12  -1  11      472.75      419.48     49.29 o 
 -11  -1  11      982.10      946.49     83.16 o 
 -10  -1  11       21.38        2.06     39.13 o 
  -9  -1  11      330.98      305.08     39.11 o 
  -8  -1  11     1030.29     1057.86     56.94 o 
  -7  -1  11       92.94      119.28     32.80 o 
  -6  -1  11      396.79      373.53    103.11 o 
  -5  -1  11       46.29        7.71     51.35 o 
  -4  -1  11     1031.71     1122.47     62.48 o 
  -3  -1  11        0.23       12.88     42.42 o 
  -2  -1  11      754.81      764.85     77.73 o 
  -1  -1  11     1435.56     1373.12     97.77 o 
   0  -1  11       33.44       -1.68     42.34 o 
   1  -1  11       38.94       85.23     51.27 o 
   2  -1  11     1332.87     1337.40     69.77 o 
   3  -1  11      285.67      295.27     96.59 o 
   4  -1  11       10.53       27.48     46.70 o 
 -13   0  11       85.48      121.74     40.99 o 
 -12   0  11      502.14      584.73     76.20 o 
 -11   0  11      615.44      818.75     80.76 o 
 -10   0  11        8.62       12.07     15.44 o 
  -9   0  11     1477.82     1536.01     68.63 o 
  -8   0  11      787.20      817.86     55.07 o 
  -7   0  11      466.89      415.20     44.05 o 
  -6   0  11      229.43      226.08     37.16 o 
  -5   0  11      906.16      826.59    126.15 o 
  -4   0  11      589.21      525.56     49.82 o 
  -3   0  11      316.79      272.66     41.41 o 
  -2   0  11      410.90      425.20     68.90 o 
  -1   0  11       25.12       -8.09     42.17 o 
   0   0  11       10.69       93.84     48.73 o 
   1   0  11      787.71      953.46     61.82 o 
   2   0  11      202.69      205.07     39.56 o 
   3   0  11       10.74      -17.01     44.93 o 
 -13   1  11      336.95      429.68     73.63 o 
 -12   1  11      108.16       49.69     47.44 o 
 -11   1  11       47.36       43.40     44.38 o 
 -10   1  11      314.28      285.85     40.74 o 
  -9   1  11      945.62      948.44     58.34 o 
  -8   1  11      609.67      693.87     52.63 o 
  -7   1  11       57.47       39.54     29.70 o 
  -6   1  11       17.19       12.07     30.26 o 
  -5   1  11     1149.84     1114.62     62.59 o 
  -4   1  11        7.29      -25.80     29.44 o 
  -3   1  11       33.65       33.31     38.54 o 
  -2   1  11      603.90      559.48     52.45 o 
  -1   1  11     2332.80     2423.91    121.39 o 
   0   1  11        0.73       30.95     45.07 o 
   1   1  11       40.47       38.98     33.23 o 
   2   1  11      157.82      167.05     40.42 o 
   3   1  11      408.21      477.14     79.39 o 
 -13   2  11        0.57       23.18     50.13 o 
 -12   2  11      176.65      197.25     57.42 o 
 -11   2  11      364.88      370.79     44.45 o 
 -10   2  11        2.66       39.26     30.64 o 
  -9   2  11       11.81       48.15     31.19 o 
  -8   2  11      261.76      230.75     39.26 o 
  -7   2  11      366.21      339.97     43.53 o 
  -6   2  11     2521.62     2327.30     90.10 o 
  -5   2  11       97.23      130.18     37.14 o 
  -4   2  11       70.65       77.22     34.66 o 
  -3   2  11      334.97      289.58     55.87 o 
  -2   2  11     2597.40     2573.39     96.29 o 
  -1   2  11     1230.27     1272.89    156.36 o 
   0   2  11        0.04        7.11     36.38 o 
   1   2  11      147.09      180.18     41.50 o 
   2   2  11      448.43      326.61     72.98 o 
 -13   3  11      445.94      437.46     74.27 o 
 -12   3  11      823.03      958.89     63.74 o 
 -11   3  11       41.60       98.24     59.94 o 
 -10   3  11        9.01      -21.10     29.08 o 
  -9   3  11      696.29      704.01     63.58 o 
  -8   3  11      155.45      192.51     39.90 o 
  -7   3  11      101.43      115.11     36.92 o 
  -6   3  11      223.39      196.01     40.36 o 
  -5   3  11      337.43      322.28     45.78 o 
  -4   3  11        0.69      -34.39     31.40 o 
  -3   3  11      564.13      646.42     57.03 o 
  -2   3  11      349.61      435.88     50.77 o 
  -1   3  11      145.68      169.73     55.95 o 
   0   3  11       91.07       45.29     35.70 o 
   1   3  11      380.05      328.87     75.52 o 
 -13   4  11      306.80      353.05     71.68 o 
 -12   4  11       13.17        5.29     31.94 o 
 -11   4  11        2.42      -31.72     45.44 o 
 -10   4  11      605.89      608.62     63.63 o 
  -9   4  11      924.88      997.21     73.10 o 
  -8   4  11       12.48       25.90     32.61 o 
  -7   4  11        0.30       -1.01     31.51 o 
  -6   4  11      710.98      672.71     58.45 o 
  -5   4  11     1010.43      997.51     69.16 o 
  -4   4  11      163.28      147.65     42.77 o 
  -3   4  11       23.98       59.66     36.33 o 
  -2   4  11      363.12      350.35     62.77 o 
  -1   4  11       80.19       50.58     34.22 o 
 -13   5  11        6.21        0.49     34.87 o 
 -12   5  11       13.49       42.61     36.74 o 
 -11   5  11       39.52       43.60     43.03 o 
 -10   5  11      508.22      558.69    119.55 o 
  -9   5  11       93.33      109.64     45.72 o 
  -8   5  11        6.04       -2.52     32.35 o 
  -7   5  11     1263.42     1215.36    171.86 o 
  -6   5  11     1782.92     1788.09     88.01 o 
  -5   5  11      300.59      282.43     54.77 o 
  -4   5  11        1.90       43.63     38.37 o 
  -3   5  11      369.00      344.48    127.22 o 
  -2   5  11      440.57      534.80     47.89 o 
 -12   6  11      107.71      167.18     45.93 o 
 -11   6  11      102.29       73.83     41.41 o 
 -10   6  11        0.16       15.22     36.31 o 
  -9   6  11      373.28      414.48     54.48 o 
  -8   6  11      128.33       93.97     44.66 o 
  -7   6  11      515.59      585.03     60.64 o 
  -6   6  11      234.88      225.68     46.55 o 
  -5   6  11       69.43       90.36     41.74 o 
  -4   6  11      183.54      166.22     46.40 o 
 -11   7  11       99.31      167.85     47.24 o 
 -10   7  11     2033.18     1947.87    119.64 o 
  -9   7  11      961.09      879.72     72.82 o 
  -8   7  11        3.54       40.37     40.41 o 
  -7   7  11       49.54       29.14     40.69 o 
  -6   7  11      174.19       71.85     45.09 o 
   1 -14  12      246.69      231.74     60.70 o 
   2 -14  12      435.01      385.58     67.26 o 
   3 -14  12      109.40      104.10     53.52 o 
   4 -14  12       62.49        2.31     44.14 o 
  -2 -13  12        7.79       21.50     48.42 o 
  -1 -13  12       26.14       37.18     47.55 o 
   0 -13  12      884.03      691.60     79.29 o 
   1 -13  12     1062.41     1006.36     88.04 o 
   2 -13  12      119.04      122.62     48.40 o 
   3 -13  12      171.26      115.18     52.80 o 
   4 -13  12       36.79      -11.99     30.61 o 
   5 -13  12      313.38      257.10     44.21 o 
   6 -13  12        0.46       -9.81     31.76 o 
  -3 -12  12        3.64       -3.06     46.01 o 
  -2 -12  12      276.01      181.62     54.78 o 
  -1 -12  12        2.01       57.28     43.29 o 
   0 -12  12      450.93      422.11     63.95 o 
   1 -12  12      123.03      126.39     46.26 o 
   2 -12  12       46.32       47.04     41.72 o 
   3 -12  12      661.00      690.57     53.85 o 
   4 -12  12      520.93      598.61     63.04 o 
   5 -12  12       32.00       57.60     55.99 o 
   6 -12  12       21.20        9.34     29.74 o 
  -5 -11  12        1.17       -1.52     48.27 o 
  -4 -11  12       73.50       71.31     47.39 o 
  -3 -11  12      464.00      424.87     64.92 o 
  -2 -11  12      517.27      630.02     70.78 o 
  -1 -11  12       79.12       99.44     42.63 o 
   0 -11  12       18.34       -0.38     36.27 o 
   1 -11  12      147.90       80.31     39.94 o 
   2 -11  12        0.11        0.68     28.11 o 
   3 -11  12      180.19      152.96     32.89 o 
   4 -11  12      209.26      164.09     88.49 o 
   5 -11  12       99.63       86.88     32.58 o 
   6 -11  12      150.48      209.23     37.97 o 
   7 -11  12      594.23      583.53     69.40 o 
  -6 -10  12       27.23      -41.57     46.37 o 
  -5 -10  12       11.78       16.53     44.40 o 
  -4 -10  12      234.53      349.33     59.91 o 
  -3 -10  12     1474.49     1524.47    102.79 o 
  -2 -10  12        1.64       39.09     37.33 o 
  -1 -10  12      109.73      110.60     41.11 o 
   0 -10  12     1217.04     1162.36     80.50 o 
   1 -10  12       44.79       -5.31     23.58 o 
   2 -10  12      161.40      181.53     31.87 o 
   3 -10  12       95.48       49.19     26.17 o 
   4 -10  12      419.94      489.68     98.23 o 
   5 -10  12      104.70      119.38     31.12 o 
   6 -10  12      112.59       87.99     31.38 o 
   7 -10  12        5.84      -21.89     27.83 o 
  -7  -9  12       29.36      -17.67     25.41 o 
  -6  -9  12      125.39      183.63     29.42 o 
  -5  -9  12      187.49      192.74     27.95 o 
  -4  -9  12     1571.86     1574.91     97.97 o 
  -3  -9  12      226.39      180.80     51.51 o 
  -2  -9  12        0.05      -39.75     43.56 o 
  -1  -9  12     1509.61     1333.33     82.80 o 
   0  -9  12       57.12       19.42     32.42 o 
   1  -9  12      624.78      603.93     61.97 o 
   2  -9  12       88.33       46.17     24.94 o 
   3  -9  12     1893.04     1833.20     69.82 o 
   4  -9  12      891.00      939.79     78.22 o 
   5  -9  12       20.50       28.03     26.24 o 
   6  -9  12       87.30       75.94     28.46 o 
   7  -9  12      810.96      871.82     51.77 o 
  -8  -8  12      113.72      157.40     31.77 o 
  -7  -8  12      645.40      580.85     40.62 o 
  -6  -8  12      312.18      291.85     31.46 o 
  -5  -8  12      148.13      161.07     35.16 o 
  -4  -8  12        4.91       16.78     19.66 o 
  -3  -8  12      442.54      472.78     36.13 o 
  -2  -8  12      723.49      707.03     49.17 o 
  -1  -8  12       28.94        4.41     24.46 o 
   0  -8  12        0.68      -25.70     17.64 o 
   1  -8  12      123.15      142.52     24.48 o 
   2  -8  12      233.61      216.23     27.39 o 
   3  -8  12     1757.28     1855.82     60.59 o 
   4  -8  12       22.73       25.42     22.18 o 
   5  -8  12       13.48        7.41     38.21 o 
   6  -8  12      883.40      926.96     49.63 o 
   7  -8  12      221.02      130.67     31.85 o 
  -9  -7  12        1.70       -7.71     25.49 o 
  -8  -7  12     1095.97     1062.31     51.80 o 
  -7  -7  12      726.12      659.39     93.81 o 
  -6  -7  12      104.36       92.58     27.06 o 
  -5  -7  12      481.23      491.02     32.11 o 
  -4  -7  12     1656.97     1635.36     59.28 o 
  -3  -7  12       91.28       68.57     19.81 o 
  -2  -7  12      338.63      319.95     26.22 o 
  -1  -7  12      617.66      606.48     82.75 o 
   0  -7  12     1813.84     1692.56     53.28 o 
   1  -7  12       57.63       67.42     19.58 o 
   2  -7  12      482.30      590.73     62.36 o 
   3  -7  12      124.01      149.76     25.33 o 
   4  -7  12       47.16       78.70     27.08 o 
   5  -7  12      143.82      101.13     26.33 o 
   6  -7  12      350.12      323.32     42.45 o 
 -10  -6  12      101.31       81.93     67.96 o 
  -9  -6  12       52.46       37.31     31.64 o 
  -8  -6  12       47.94       53.55     25.09 o 
  -7  -6  12        1.81        3.00     20.61 o 
  -6  -6  12        0.56       -5.63     17.39 o 
  -5  -6  12     3331.70     3433.03    133.93 o 
  -4  -6  12     1845.85     1900.48     66.03 o 
  -3  -6  12       36.61       43.70     23.80 o 
  -2  -6  12       74.37       91.25     26.04 o 
  -1  -6  12      327.58      375.08     35.94 o 
   0  -6  12      288.13      298.45     25.82 o 
   1  -6  12       15.00       26.68     17.64 o 
   2  -6  12      495.48      511.71     68.64 o 
   3  -6  12     1949.34     2153.69     85.18 o 
   4  -6  12       63.08       66.28     22.92 o 
   5  -6  12       72.65       31.44     22.73 o 
   6  -6  12       46.05       37.97     26.73 o 
 -10  -5  12        8.80       29.09     32.87 o 
  -9  -5  12       68.71       73.02     45.49 o 
  -8  -5  12       86.63       76.97     27.08 o 
  -7  -5  12      387.41      404.35     33.28 o 
  -6  -5  12        1.23       10.65     18.59 o 
  -5  -5  12      435.20      460.00     33.97 o 
  -4  -5  12      332.04      318.17     32.71 o 
  -3  -5  12      222.79      225.35     29.37 o 
  -2  -5  12      312.69      297.76     44.49 o 
  -1  -5  12      585.73      575.82     30.56 o 
   0  -5  12      216.98      205.45     33.18 o 
   1  -5  12       42.94       62.84     18.65 o 
   2  -5  12     2238.42     2330.20     67.15 o 
   3  -5  12     1209.75     1319.88     49.56 o 
   4  -5  12       34.48       15.14     35.57 o 
   5  -5  12       55.53       88.39     64.99 o 
   6  -5  12      557.33      692.30     97.94 o 
 -11  -4  12      249.68      210.76     62.59 o 
 -10  -4  12       50.55      104.43     34.81 o 
  -9  -4  12      138.02      148.27     34.40 o 
  -8  -4  12     1818.45     1955.78    117.01 o 
  -7  -4  12      628.89      652.09     35.59 o 
  -6  -4  12      298.03      292.91     32.76 o 
  -5  -4  12     1764.90     1659.80     61.13 o 
  -4  -4  12       11.72        6.92     25.57 o 
  -3  -4  12      226.38      297.21     61.45 o 
  -2  -4  12      243.86      147.64     54.50 o 
  -1  -4  12      150.87       46.39     50.50 o 
   0  -4  12      375.13      421.99     68.69 o 
   1  -4  12      855.70      727.91     85.08 o 
   2  -4  12      979.79      521.31    267.54 o 
   3  -4  12       12.67       29.28     55.14 o 
   4  -4  12        0.37       51.59     56.05 o 
   5  -4  12      294.62      393.73     83.39 o 
 -11  -3  12        4.60       44.47     33.12 o 
 -10  -3  12       33.78       28.67     31.08 o 
  -9  -3  12     1571.02     1730.70    104.43 o 
  -7  -3  12        0.32      -45.98     31.80 o 
  -6  -3  12      866.13      791.67     73.73 o 
  -5  -3  12     1637.14     1589.17    100.84 o 
  -4  -3  12       95.76       40.99     45.71 o 
  -3  -3  12        8.34       13.93     42.91 o 
  -2  -3  12      163.19      196.07     57.69 o 
  -1  -3  12     3331.04     3378.78    155.57 o 
   0  -3  12        2.19       43.54     49.43 o 
   1  -3  12       29.98       33.71     51.88 o 
   2  -3  12      175.74      196.18     38.91 o 
   3  -3  12      203.74      210.50     40.26 o 
   4  -3  12      272.59      302.23     69.03 o 
 -12  -2  12      162.22      169.59     41.87 o 
 -11  -2  12      607.46      685.52     56.54 o 
 -10  -2  12      177.35      210.35     51.56 o 
  -9  -2  12      515.07      409.53    162.67 o 
  -8  -2  12        2.37      -14.48     36.04 o 
  -7  -2  12      896.05      994.37     80.96 o 
  -6  -2  12      919.60      897.77     80.24 o 
  -5  -2  12        6.59       -6.46     38.90 o 
  -4  -2  12      155.68      140.52     50.20 o 
  -3  -2  12       41.11       58.31     45.71 o 
  -2  -2  12     5139.09     4522.21    183.12 o 
  -1  -2  12     1903.70     1667.02    110.63 o 
   0  -2  12      149.62      168.59     58.22 o 
   1  -2  12      508.50      418.33     72.55 o 
   2  -2  12      739.44      766.14     57.21 o 
   3  -2  12       65.01       91.04     37.05 o 
   4  -2  12      129.78      241.38     60.32 o 
 -12  -1  12      426.99      527.73     77.25 o 
 -11  -1  12      180.52      127.70     50.37 o 
 -10  -1  12        7.05       -9.25     38.82 o 
  -9  -1  12     1135.49     1203.09     62.77 o 
  -8  -1  12     1052.30     1053.16     61.35 o 
  -7  -1  12      159.02      183.09     36.73 o 
  -6  -1  12      646.80      675.88     51.45 o 
  -5  -1  12      918.11      901.41     59.82 o 
  -4  -1  12       58.73       65.16     33.35 o 
  -3  -1  12      618.78      569.48     72.96 o 
  -2  -1  12      767.65      781.64     80.78 o 
  -1  -1  12       30.99       17.28     46.97 o 
   0  -1  12      239.09      303.11     64.26 o 
   1  -1  12      753.03      785.23     58.50 o 
   2  -1  12      428.61      401.96     65.92 o 
   3  -1  12       58.38      102.72     39.07 o 
 -13   0  12      396.45      351.25     72.31 o 
 -12   0  12      265.21      195.66     60.88 o 
 -11   0  12        2.85      -30.40     39.74 o 
 -10   0  12      598.56      625.12     97.44 o 
  -9   0  12     2212.84     2392.00     88.44 o 
  -8   0  12       31.10       13.46     30.18 o 
  -7   0  12        3.17        4.25     29.24 o 
  -6   0  12      419.00      427.51     47.28 o 
  -5   0  12     1348.96     1349.76    106.32 o 
  -4   0  12       17.04       42.07     31.55 o 
  -3   0  12      180.78      148.23     52.48 o 
  -2   0  12      950.97      883.09     86.23 o 
  -1   0  12      575.05      469.51     71.92 o 
   0   0  12      220.64      233.11     62.04 o 
   1   0  12       57.66       59.59     35.66 o 
   2   0  12       58.20      101.77     39.53 o 
 -13   1  12       37.59       -2.41     50.23 o 
 -12   1  12       31.62      -45.02     43.05 o 
 -11   1  12       34.36        5.40     31.37 o 
 -10   1  12     1256.73     1199.15     86.78 o 
  -9   1  12       50.55       66.39     34.13 o 
  -8   1  12       27.17        9.98     30.17 o 
  -7   1  12      482.42      532.29     51.36 o 
  -6   1  12     1913.14     1965.84     85.37 o 
  -5   1  12      260.30      300.59     76.15 o 
  -4   1  12       12.66       -4.14     32.25 o 
  -3   1  12      518.02      500.40     57.46 o 
  -2   1  12     1539.65     1561.52     79.82 o 
  -1   1  12       73.52        1.55     45.44 o 
   0   1  12        0.50       29.79     33.19 o 
   1   1  12      327.52      280.00     46.84 o 
 -13   2  12      445.92      441.59     76.19 o 
 -12   2  12      420.70      433.13     70.09 o 
 -11   2  12       85.14      146.08     38.41 o 
 -10   2  12        0.77       71.18     35.10 o 
  -9   2  12      421.10      388.56     56.80 o 
  -8   2  12        0.30      -24.57     29.67 o 
  -7   2  12      665.18      642.77     55.40 o 
  -6   2  12      871.00      744.78     60.00 o 
  -5   2  12      313.09      184.35     40.33 o 
  -4   2  12      190.58      140.84     42.14 o 
  -3   2  12     1315.57     1338.10     88.66 o 
  -2   2  12      229.56      264.84    109.95 o 
  -1   2  12       46.85       18.01     45.10 o 
   0   2  12      297.07      365.98     87.61 o 
 -13   3  12      507.62      633.25     84.08 o 
 -12   3  12      102.43      133.11     39.86 o 
 -11   3  12        4.63       -6.91     32.11 o 
 -10   3  12      905.36      893.08     85.96 o 
  -9   3  12      410.98      409.26     49.93 o 
  -8   3  12       23.05       -5.45     34.42 o 
  -7   3  12      295.39      290.17     52.35 o 
  -6   3  12      635.06      706.71     61.83 o 
  -5   3  12      184.91      145.87     43.05 o 
  -4   3  12      388.84      349.87     51.26 o 
  -3   3  12      293.53      246.95     80.36 o 
  -2   3  12      217.89      233.02    102.16 o 
  -1   3  12       41.63       54.81     39.55 o 
 -13   4  12        1.42        5.79     61.39 o 
 -12   4  12       26.52       32.56     37.15 o 
 -11   4  12      191.01      181.43     43.48 o 
 -10   4  12     1143.42     1174.34     83.58 o 
  -9   4  12      152.23      176.00     43.29 o 
  -8   4  12       39.56       18.73     35.13 o 
  -7   4  12      486.52      499.54     54.80 o 
  -6   4  12     1190.35     1314.63     77.81 o 
  -5   4  12       85.71       72.08     74.82 o 
  -4   4  12        0.24      -21.66     47.55 o 
  -3   4  12      396.42      446.80     56.23 o 
  -2   4  12       39.49        2.66     71.35 o 
 -12   5  12        2.01       15.59     38.86 o 
 -11   5  12      343.26      270.90     50.11 o 
 -10   5  12        3.19      -24.55     34.32 o 
  -9   5  12       88.39       70.91     40.44 o 
  -8   5  12      246.19      286.30     50.40 o 
  -7   5  12     1870.53     1968.75    177.06 o 
  -6   5  12      496.34      554.65     60.99 o 
  -5   5  12        1.41      -16.25     67.39 o 
  -4   5  12      633.10      784.21     68.32 o 
 -11   6  12       54.26       45.01     42.53 o 
 -10   6  12      139.81      176.85     63.43 o 
  -9   6  12      147.47      166.84     91.61 o 
  -8   6  12      280.80      277.69     52.66 o 
  -7   6  12       85.78      111.93     45.51 o 
  -6   6  12      167.87      181.83     49.59 o 
  -1 -13  13       65.64       33.44     46.88 o 
   0 -13  13      527.70      540.12     72.11 o 
   1 -13  13       64.27      155.23     53.00 o 
   2 -13  13       15.19       40.12     45.29 o 
   3 -13  13     1476.45     1466.97     74.60 o 
   4 -13  13       27.52      -13.38     30.71 o 
  -3 -12  13      147.28       94.87     51.74 o 
  -2 -12  13       11.29       35.16     43.73 o 
  -1 -12  13      223.81      171.38     50.79 o 
   0 -12  13        9.95       -0.99     38.53 o 
   1 -12  13       84.77      112.35     45.20 o 
   2 -12  13     1441.75     1403.97     96.82 o 
   3 -12  13      503.07      500.10     48.35 o 
   4 -12  13      351.52      279.13     42.06 o 
   5 -12  13        0.13       19.25     32.12 o 
  -5 -11  13        4.43       19.25     49.91 o 
  -4 -11  13      485.21      623.26     78.44 o 
  -3 -11  13      495.89      499.80     69.21 o 
  -2 -11  13       41.60       -4.47     32.39 o 
  -1 -11  13      106.48      154.68     47.79 o 
   0 -11  13      798.49      796.42     73.57 o 
   1 -11  13      176.88      186.62     49.31 o 
   2 -11  13       13.96        0.63     25.85 o 
   3 -11  13        1.41       14.78     27.62 o 
   4 -11  13      100.21       72.69     31.90 o 
   5 -11  13        2.04        0.91     28.67 o 
  -6 -10  13       31.67      -19.20     46.14 o 
  -5 -10  13      625.49      793.46     84.50 o 
  -4 -10  13      695.80      821.28     79.96 o 
  -3 -10  13        0.86      -12.70     29.09 o 
  -2 -10  13      166.66      121.79    104.64 o 
  -1 -10  13     1360.05     1384.17     70.16 o 
   0 -10  13      490.32      542.07     61.36 o 
   1 -10  13        0.22      -21.98     23.22 o 
   2 -10  13      220.82      261.21     35.74 o 
   3 -10  13     1660.82     1611.30     69.39 o 
   4 -10  13      350.68      327.70     39.76 o 
   5 -10  13      183.91      163.01     35.17 o 
   6 -10  13       24.25       10.65     28.91 o 
  -7  -9  13      151.81      170.15     31.99 o 
  -6  -9  13       11.50       -6.86     28.29 o 
  -5  -9  13      790.77      768.61     76.73 o 
  -4  -9  13      269.70      317.76     49.72 o 
  -3  -9  13        0.94      -22.35     26.23 o 
  -2  -9  13      683.80      860.22     94.95 o 
  -1  -9  13      483.85      476.28     45.76 o 
   0  -9  13      205.66      241.13     38.47 o 
   1  -9  13       52.62       -7.68     21.97 o 
   2  -9  13     1071.58     1131.75     56.05 o 
   3  -9  13     1505.62     1446.49     72.86 o 
   4  -9  13       15.77       23.58     29.16 o 
   5  -9  13       78.56       44.89     27.89 o 
   6  -9  13     1038.41     1054.46     55.38 o 
  -8  -8  13      176.49      135.89     31.71 o 
  -7  -8  13      105.57      122.29     28.87 o 
  -6  -8  13       24.43       -3.01     22.12 o 
  -5  -8  13      148.01      218.79     66.57 o 
  -4  -8  13      385.30      418.29     32.19 o 
  -3  -8  13        5.18      -36.42     24.28 o 
  -2  -8  13      728.85      701.43     50.18 o 
  -1  -8  13      464.88      441.01     54.85 o 
   0  -8  13      309.50      311.81     30.82 o 
   1  -8  13      103.62      116.71     40.06 o 
   2  -8  13      915.14      996.62     78.01 o 
   3  -8  13       19.68       14.42     22.13 o 
   4  -8  13        1.40        0.65     21.97 o 
   5  -8  13      795.19      823.23     48.03 o 
  -9  -7  13      262.55      236.47     35.49 o 
  -8  -7  13      906.76      860.13     47.48 o 
  -7  -7  13      165.61      167.60     39.19 o 
  -6  -7  13      206.86      182.81     32.03 o 
  -5  -7  13     3216.00     3287.89     79.23 o 
  -4  -7  13     1217.85     1328.44     48.75 o 
  -3  -7  13       53.74       83.46     21.26 o 
  -2  -7  13     1270.72     1160.81     58.68 o 
  -1  -7  13     1409.69     1508.45     66.05 o 
   0  -7  13       50.76       62.63     20.83 o 
   1  -7  13      197.43      226.68     27.63 o 
   2  -7  13        3.83      -26.48     23.05 o 
   3  -7  13     1206.93     1236.67     50.69 o 
   4  -7  13       59.31       28.40     22.84 o 
   5  -7  13      105.14      107.45     28.38 o 
  -9  -6  13      323.56      335.78     63.91 o 
  -8  -6  13       23.40       14.81     23.75 o 
  -7  -6  13       18.84      -31.98     23.39 o 
  -6  -6  13      651.71      669.33     54.52 o 
  -5  -6  13      878.07      900.05     47.61 o 
  -4  -6  13       54.05       24.23     24.43 o 
  -3  -6  13      237.54      252.45     33.30 o 
  -2  -6  13     1346.64     1361.51     60.56 o 
  -1  -6  13      821.81      987.89     63.86 o 
   0  -6  13       13.79        6.53     19.59 o 
   1  -6  13        2.00      -21.23     38.91 o 
   2  -6  13     2501.61     2518.65    137.37 o 
   3  -6  13      193.87       96.79     66.19 o 
   4  -6  13       44.79      -18.36     63.00 o 
   5  -6  13       88.15       85.63     72.46 o 
 -10  -5  13        2.14      -46.54     31.03 o 
  -9  -5  13      204.54      224.52     39.48 o 
  -8  -5  13      681.11      748.89     50.71 o 
  -7  -5  13       35.72       11.68     30.44 o 
  -6  -5  13        4.49       -9.76     24.28 o 
  -5  -5  13     3092.23     3028.56    144.98 o 
  -4  -5  13      860.04      761.32     82.00 o 
  -3  -5  13       26.49      -22.93     41.71 o 
  -2  -5  13     1664.49     1688.74    115.41 o 
  -1  -5  13       63.01      119.12     56.42 o 
   0  -5  13        1.44      -69.55     46.37 o 
   1  -5  13     1418.10     1384.45    114.65 o 
   2  -5  13      642.79      812.20     95.77 o 
   3  -5  13        0.23       35.99     58.04 o 
   4  -5  13      122.91      110.52     66.62 o 
   5  -5  13      292.40      314.89     80.89 o 
 -11  -4  13        3.26      -27.93     33.82 o 
 -10  -4  13      330.01      310.78     44.39 o 
  -9  -4  13     1747.97     1782.92    109.31 o 
  -8  -4  13      534.74      541.16     64.07 o 
  -7  -4  13      115.06      123.08     38.43 o 
  -6  -4  13       22.69       -8.03     41.05 o 
  -5  -4  13      742.03      844.62     82.43 o 
  -4  -4  13       15.81       20.98     45.77 o 
  -3  -4  13      269.12      238.19     62.02 o 
  -2  -4  13      182.99      165.08     57.46 o 
  -1  -4  13      664.56      656.54     85.36 o 
   0  -4  13      578.18      400.37     75.23 o 
   1  -4  13      845.77      795.88     93.93 o 
   2  -4  13       18.07       50.05     59.85 o 
   3  -4  13        0.95       -6.28     54.46 o 
   4  -4  13      648.91      915.71    103.14 o 
 -11  -3  13       30.47      -20.98     40.72 o 
 -10  -3  13      979.00     1068.17     91.63 o 
  -9  -3  13      436.51      358.10     59.58 o 
  -8  -3  13       35.86       65.44     29.08 o 
  -7  -3  13        6.61       90.53     45.79 o 
  -6  -3  13      530.14      510.60     67.35 o 
  -5  -3  13        5.65        9.77     42.54 o 
  -4  -3  13        3.91       11.82     43.09 o 
  -3  -3  13      147.98      126.25     53.46 o 
  -2  -3  13     3635.31     3552.42    164.48 o 
  -1  -3  13      820.05      866.54     91.76 o 
   0  -3  13      101.27       18.19     52.38 o 
   1  -3  13      277.85      490.08     79.78 o 
   2  -3  13      528.26      645.86    110.59 o 
   3  -3  13       17.69       33.36     53.32 o 
 -12  -2  13      338.16      325.10     69.82 o 
 -11  -2  13       10.38      -30.81     40.85 o 
 -10  -2  13      397.92      352.66     61.87 o 
  -9  -2  13        1.63       -9.49     28.64 o 
  -8  -2  13      103.01       69.60     44.32 o 
  -7  -2  13     1972.19     1823.85    110.06 o 
  -6  -2  13      755.53      707.37     77.19 o 
  -5  -2  13      238.25      157.47     53.54 o 
  -4  -2  13      105.88       87.62     50.17 o 
  -3  -2  13     2160.61     2210.52    127.19 o 
  -2  -2  13     3232.15     2973.80    148.95 o 
  -1  -2  13       64.25      172.36     58.71 o 
   0  -2  13      556.14      487.62     76.95 o 
   1  -2  13      526.57      649.00     56.00 o 
   2  -2  13      127.07      187.45     64.39 o 
   3  -2  13       33.99      101.89     58.35 o 
 -12  -1  13      378.11      463.04     74.55 o 
 -11  -1  13      105.32       67.29     48.94 o 
 -10  -1  13      635.08      670.53     52.55 o 
  -9  -1  13      465.29      509.71     53.61 o 
  -8  -1  13       12.27       53.16     34.05 o 
  -7  -1  13      145.82      205.28     78.10 o 
  -6  -1  13      309.51      261.25     42.74 o 
  -5  -1  13      431.83      552.71     54.64 o 
  -4  -1  13        3.20        9.29     46.69 o 
  -2  -1  13      307.61      265.41     64.20 o 
  -1  -1  13        0.55      -33.75     48.15 o 
   0  -1  13      574.71      523.78     76.72 o 
   1  -1  13      178.78      227.33     44.73 o 
   2  -1  13      110.90       92.82     41.18 o 
 -12   0  13        1.52      -17.64     45.96 o 
 -11   0  13      633.62      792.61     85.38 o 
 -10   0  13     2226.58     2253.01     89.21 o 
  -9   0  13      112.87      158.55     39.46 o 
  -8   0  13        1.65       50.49     33.50 o 
  -7   0  13      345.64      317.51     46.02 o 
  -6   0  13     2006.73     1885.63     85.49 o 
  -5   0  13      882.78      804.10     61.45 o 
  -4   0  13        0.48      -46.69     31.13 o 
  -3   0  13      533.47      576.02     78.57 o 
  -2   0  13      712.67      706.78     83.78 o 
  -1   0  13      117.92       37.73     52.75 o 
   0   0  13      233.75      274.10     65.18 o 
   1   0  13       42.74       40.55     36.52 o 
 -12   1  13       50.73       66.70     54.31 o 
 -11   1  13      395.65      447.35     66.98 o 
 -10   1  13       42.02      104.37     37.75 o 
  -9   1  13        0.50        1.92     35.89 o 
  -8   1  13       27.13       65.43     42.98 o 
  -7   1  13     1071.88     1020.43     68.15 o 
  -6   1  13      447.42      479.83     53.77 o 
  -5   1  13       24.52       12.85     35.90 o 
  -4   1  13      269.62      357.61    101.82 o 
  -3   1  13     1157.03     1167.96     73.69 o 
  -2   1  13      108.55      126.42     55.11 o 
  -1   1  13       11.24      -16.83     48.65 o 
   0   1  13      558.53      748.69     63.60 o 
 -12   2  13       14.77       37.81     46.22 o 
 -11   2  13        1.37        8.92     34.22 o 
 -10   2  13      665.66      654.85     58.90 o 
  -9   2  13      170.68      182.53     57.02 o 
  -8   2  13      147.15      143.55     41.56 o 
  -7   2  13      393.31      407.91     96.18 o 
  -6   2  13       48.89       12.43     35.93 o 
  -5   2  13        0.94       -6.16     37.35 o 
  -4   2  13      844.76      858.57     65.98 o 
  -3   2  13      350.19      366.82     81.61 o 
  -2   2  13       57.54      109.52     55.05 o 
  -1   2  13      371.07      395.71     53.68 o 
 -12   3  13       17.76       52.43     61.62 o 
 -11   3  13      351.69      430.64     54.89 o 
 -10   3  13      520.15      652.16     61.11 o 
  -9   3  13       38.07      -12.28     35.91 o 
  -8   3  13       13.70        9.39     35.87 o 
  -7   3  13      161.85      168.83     45.63 o 
  -6   3  13      414.53      414.35     55.92 o 
  -5   3  13       69.98      110.43     85.73 o 
  -4   3  13       32.02       19.35     39.78 o 
  -3   3  13      308.64      341.35     54.56 o 
  -2   3  13      139.83      107.55     55.05 o 
 -12   4  13      153.79      264.19     52.59 o 
 -11   4  13      391.80      369.53     66.24 o 
 -10   4  13        2.29      -14.01     36.80 o 
  -9   4  13        1.82       -0.27     36.78 o 
  -8   4  13      298.25      438.45     95.86 o 
  -7   4  13     1252.86     1329.00    123.33 o 
  -6   4  13      105.15       96.19     76.17 o 
  -5   4  13        9.48      -25.86     39.30 o 
  -4   4  13      376.30      388.56     58.55 o 
 -10   5  13      104.66      220.57     51.84 o 
  -9   5  13        7.15       24.02     41.77 o 
  -8   5  13      862.83      769.93    121.96 o 
  -7   5  13      263.70      265.17     54.39 o 
  -6   5  13       14.72       58.33     43.95 o 
   1 -13  14        7.44      -10.56     42.87 o 
   2 -13  14      407.43      429.34     68.90 o 
  -2 -12  14      166.80      101.09     42.52 o 
  -1 -12  14       25.56       -2.08     48.56 o 
   0 -12  14      127.84      133.70     47.44 o 
   1 -12  14       35.03       97.61     45.98 o 
   2 -12  14      922.81      852.65     82.25 o 
   3 -12  14       49.77       88.53     33.98 o 
  -4 -11  14      320.83      381.94     65.64 o 
  -3 -11  14        3.64       19.49     41.84 o 
  -2 -11  14       93.66       95.51     38.13 o 
  -1 -11  14      353.22      310.53     95.57 o 
   0 -11  14      232.52      207.13     62.29 o 
   1 -11  14      566.57      552.71     77.57 o 
   2 -11  14        0.39      -38.15     25.43 o 
   3 -11  14      364.32      335.86     42.08 o 
   4 -11  14        2.85      -45.31     32.83 o 
  -5 -10  14     1287.46     1349.87    100.61 o 
  -4 -10  14      249.06      268.71     57.05 o 
  -3 -10  14       44.66       -7.07     30.91 o 
  -2 -10  14      979.25     1091.73     65.83 o 
  -1 -10  14      909.15      901.40     79.92 o 
   0 -10  14       13.83      -31.59     29.13 o 
   1 -10  14       88.72       81.20     44.53 o 
   2 -10  14     1376.85     1296.90     76.53 o 
   3 -10  14      851.12      834.83     49.59 o 
   4 -10  14        6.05      -42.41     60.55 o 
  -7  -9  14        3.71       42.32     50.24 o 
  -6  -9  14       54.32       81.57     50.55 o 
  -5  -9  14       13.55        9.73     39.29 o 
  -4  -9  14       50.65       48.27     30.81 o 
  -3  -9  14      417.65      437.92     49.02 o 
  -2  -9  14      712.50      744.29     55.60 o 
  -1  -9  14       26.44        1.80     26.43 o 
   0  -9  14       51.40      -28.78     27.99 o 
   1  -9  14      352.39      364.20     34.52 o 
   2  -9  14     1393.21     1485.12     66.27 o 
   3  -9  14      259.75      262.79     38.00 o 
   4  -9  14        2.53       -2.89     24.38 o 
  -8  -8  14      176.36      186.03     33.50 o 
  -7  -8  14       46.82       56.01     31.17 o 
  -6  -8  14      132.59      156.20     33.23 o 
  -5  -8  14     2442.67     2433.57     89.48 o 
  -4  -8  14      139.44       56.01     32.68 o 
  -3  -8  14        9.52      -17.60     28.41 o 
  -2  -8  14       41.09       15.83     28.88 o 
  -1  -8  14      345.19      414.01     43.13 o 
   0  -8  14       11.75       -3.97     20.23 o 
   1  -8  14      471.09      463.02     35.87 o 
   2  -8  14       33.27        9.93     22.24 o 
   3  -8  14        6.11       17.55     36.92 o 
   4  -8  14      510.87      487.03     96.92 o 
  -8  -7  14       82.61       50.84     32.73 o 
  -7  -7  14       21.24        2.23     53.57 o 
  -6  -7  14      667.25      751.66     48.87 o 
  -5  -7  14      280.18      359.56     34.14 o 
  -4  -7  14       10.30       -5.69     21.21 o 
  -3  -7  14       39.49       38.99     27.44 o 
  -2  -7  14     1350.21     1256.92     62.31 o 
  -1  -7  14      371.96      302.34     74.87 o 
   0  -7  14      134.61      113.66     64.05 o 
   1  -7  14       15.36      -41.88     56.95 o 
   2  -7  14      707.10      675.69     98.39 o 
   3  -7  14        2.87      -39.22     60.31 o 
   4  -7  14      354.01      386.08     92.40 o 
  -9  -6  14        0.72      -16.67     40.92 o 
  -8  -6  14       34.51       29.91     41.89 o 
  -7  -6  14      319.56      348.46     55.35 o 
  -6  -6  14      241.31      279.30     54.96 o 
  -5  -6  14      201.87      260.93     41.08 o 
  -4  -6  14       48.93        2.36     49.98 o 
  -3  -6  14      698.29      662.84     85.27 o 
  -2  -6  14     1621.49     1607.97    119.01 o 
  -1  -6  14       72.62      -41.76     49.95 o 
   0  -6  14      182.79      144.47     67.16 o 
   1  -6  14     1086.23     1217.31    114.66 o 
   2  -6  14      753.28      674.76     98.75 o 
   3  -6  14       11.45       44.67     63.27 o 
   4  -6  14       28.45      -46.44     67.03 o 
 -10  -5  14      390.53      463.90     70.62 o 
  -9  -5  14      453.08      439.13     65.54 o 
  -8  -5  14      147.39      181.88     50.65 o 
  -7  -5  14      372.77      338.06     70.08 o 
  -6  -5  14      471.02      538.68     72.64 o 
  -5  -5  14      660.81      687.63     81.44 o 
  -4  -5  14       31.73      -57.82     44.20 o 
  -3  -5  14     1160.97     1205.69    103.33 o 
  -2  -5  14        3.96      -24.79     48.96 o 
  -1  -5  14       63.15       55.45     59.36 o 
   0  -5  14      426.78      379.52     78.33 o 
   1  -5  14      675.75      644.98     93.01 o 
   2  -5  14        1.49       46.68     63.09 o 
   3  -5  14      186.47      167.37     72.40 o 
 -10  -4  14     1009.64     1148.31     97.75 o 
  -9  -4  14      669.48      646.51     74.19 o 
  -8  -4  14        0.02       27.11     27.88 o 
  -7  -4  14      475.14      558.36     74.39 o 
  -6  -4  14     1055.76      958.18     89.08 o 
  -5  -4  14       33.60      101.25     52.10 o 
  -4  -4  14        0.67       28.10     50.14 o 
  -3  -4  14       74.71       90.82     56.51 o 
  -2  -4  14     1141.39     1094.79    104.00 o 
  -1  -4  14       44.79      118.68     60.47 o 
   0  -4  14      205.05      251.14     71.98 o 
   1  -4  14       65.99       19.44     56.39 o 
   2  -4  14      126.86      156.83     68.16 o 
   3  -4  14      191.40      157.52     72.81 o 
 -11  -3  14      267.60      167.23     59.70 o 
 -10  -3  14      391.37      449.99     68.99 o 
  -9  -3  14      332.76      350.11     60.08 o 
  -8  -3  14      132.12      103.46     46.51 o 
  -7  -3  14      611.35      654.96     78.07 o 
  -6  -3  14      117.92      142.81     53.56 o 
  -5  -3  14      128.29      113.08     54.59 o 
  -4  -3  14      329.84      315.41     65.47 o 
  -3  -3  14     1666.65     1964.57    124.19 o 
  -2  -3  14      535.27      417.97     74.67 o 
  -1  -3  14        2.12        1.67     52.27 o 
   0  -3  14      305.55      335.45     74.53 o 
   1  -3  14      339.91      332.20     74.64 o 
   2  -3  14       90.32      122.96     64.14 o 
 -11  -2  14      125.57       44.65     48.77 o 
 -10  -2  14      166.55      226.99     57.76 o 
  -9  -2  14       11.25       42.83     41.21 o 
  -8  -2  14      310.58      437.08     67.83 o 
  -7  -2  14      186.68      192.28     56.87 o 
  -6  -2  14      122.94       91.79     51.21 o 
  -5  -2  14        5.02      -63.44     42.29 o 
  -4  -2  14      946.92      977.18     95.56 o 
  -3  -2  14     1209.48     1198.22    103.54 o 
  -2  -2  14        3.82       18.86     50.17 o 
  -1  -2  14      305.75      376.01     71.87 o 
   0  -2  14      389.68      377.94     75.39 o 
   1  -2  14      303.61      548.48     82.97 o 
 -11  -1  14        4.48       50.92     50.02 o 
 -10  -1  14      457.42      569.20     73.31 o 
  -9  -1  14       47.09       67.21     35.80 o 
  -8  -1  14       20.89        3.81     33.88 o 
  -7  -1  14      342.49      336.05     48.30 o 
  -6  -1  14      434.38      367.87     66.73 o 
  -5  -1  14       43.17       86.00     52.30 o 
  -4  -1  14      472.96      414.54     73.02 o 
  -3  -1  14       22.02       64.71     56.91 o 
  -2  -1  14       21.13      121.22     57.95 o 
  -1  -1  14      303.08      409.18     76.36 o 
   0  -1  14      181.94      204.18     67.82 o 
   1  -1  14        9.44       76.78     41.23 o 
 -12   0  14       72.59       82.44     55.49 o 
 -10   0  14       60.83       87.86    102.25 o 
  -9   0  14       20.85       17.55     54.76 o 
  -8   0  14      310.99      334.77     48.71 o 
  -7   0  14     1959.11     1931.24     89.32 o 
  -6   0  14      458.44      456.89     53.74 o 
  -5   0  14       94.08      105.87     40.90 o 
  -4   0  14      518.93      428.74     73.92 o 
  -3   0  14      576.02      532.51     78.68 o 
  -2   0  14       33.70       84.50     55.93 o 
  -1   0  14       27.24        9.01     51.32 o 
   0   0  14        1.86      -47.17     45.59 o 
 -12   1  14      429.70      530.12     78.47 o 
 -11   1  14       24.01       36.47     38.60 o 
 -10   1  14      367.52      361.41     51.26 o 
  -9   1  14        5.10      -14.74     34.49 o 
  -8   1  14     1180.16     1246.59    114.14 o 
  -7   1  14      720.68      767.57     80.25 o 
  -6   1  14       54.16       36.65    107.30 o 
  -5   1  14      368.01      470.71     96.11 o 
  -4   1  14     1226.11     1245.89     79.20 o 
  -3   1  14       48.89        5.98     51.35 o 
  -2   1  14        0.62       13.87     51.42 o 
  -1   1  14       95.21      115.15     60.09 o 
 -11   2  14      417.34      492.15     57.54 o 
 -10   2  14      445.78      408.02     54.29 o 
  -9   2  14       17.00      -37.70     36.41 o 
  -8   2  14        5.26       24.45     40.14 o 
  -7   2  14      203.46      207.57     48.29 o 
  -6   2  14       82.58       93.23     42.15 o 
  -5   2  14      361.37      405.09     90.32 o 
  -4   2  14       48.35       20.97     39.90 o 
  -3   2  14        0.22       13.07     41.14 o 
 -11   3  14      398.49      447.68     58.01 o 
 -10   3  14        8.22        4.10     89.60 o 
  -9   3  14        8.03        3.61     47.20 o 
  -8   3  14      372.96      298.08     52.79 o 
  -7   3  14      601.87      549.08     62.92 o 
  -6   3  14       33.81       25.48     44.09 o 
  -5   3  14       27.76       85.98     52.45 o 
  -4   3  14      217.58      295.26     56.49 o 
  -9   4  14       92.46       87.56     47.49 o 
  -8   4  14      777.11      824.83     74.06 o 
  -7   4  14       37.91       36.68     45.13 o 
  -1 -12  15      309.91      251.95     48.23 o 
   0 -12  15       20.40      -51.00     55.57 o 
   1 -12  15       93.98       59.11     40.25 o 
  -3 -11  15       87.92       62.90     39.41 o 
  -2 -11  15      519.98      470.71     53.66 o 
  -1 -11  15       10.61       22.10     33.19 o 
   0 -11  15      151.38      144.94     91.17 o 
   1 -11  15        5.67      -45.94     57.43 o 
   2 -11  15      332.23      269.28     41.32 o 
  -5 -10  15        1.61        0.59     43.20 o 
  -4 -10  15       51.62       30.36     42.55 o 
  -3 -10  15      340.63      318.82     46.52 o 
  -2 -10  15      489.25      522.27     52.26 o 
  -1 -10  15        4.12      -23.00     29.88 o 
   0 -10  15        1.95      -44.36     29.57 o 
   1 -10  15      545.46      548.16     42.33 o 
   2 -10  15      714.01      710.49     47.20 o 
   3 -10  15       12.85      -19.48     26.28 o 
  -6  -9  15      225.02      261.44     59.99 o 
  -5  -9  15      343.87      330.64     57.67 o 
  -4  -9  15       26.43       18.22     35.66 o 
  -3  -9  15      694.31      759.42     57.09 o 
  -2  -9  15       38.39       13.01     30.90 o 
  -1  -9  15       37.32      -16.33     29.71 o 
   0  -9  15      381.16      371.80     45.73 o 
   1  -9  15      908.93      954.62     65.60 o 
   2  -9  15        2.53      -42.31     68.80 o 
   3  -9  15       68.59      -25.51     73.17 o 
  -7  -8  15       43.66       77.33     45.27 o 
  -5  -8  15      368.52      422.34     75.25 o 
  -4  -8  15       13.85       24.22     55.60 o 
  -3  -8  15       50.54       34.70     57.73 o 
  -2  -8  15      873.81      805.67    101.59 o 
  -1  -8  15        1.88      -76.41     50.94 o 
   0  -8  15      395.96      368.70     85.84 o 
   1  -8  15        0.16      -14.55     63.20 o 
   2  -8  15        4.90       51.42     71.09 o 
   3  -8  15      344.50      432.99     99.05 o 
  -8  -7  15       16.35      -55.05     36.70 o 
  -7  -7  15      498.26      456.28     62.71 o 
  -6  -7  15      288.77      339.92     48.83 o 
  -5  -7  15       37.99       23.29     29.03 o 
  -4  -7  15       81.24       77.70     58.17 o 
  -3  -7  15     1508.32     1700.37    127.86 o 
  -2  -7  15      901.96      865.16    101.31 o 
  -1  -7  15       78.81       49.17     63.37 o 
   0  -7  15      187.24      155.53     73.92 o 
   1  -7  15      404.89      434.89     90.07 o 
   2  -7  15       30.85      141.24     76.65 o 
   3  -7  15      119.04      162.17     79.35 o 
  -9  -6  15       83.21       87.94     52.71 o 
  -8  -6  15        2.70        2.03     41.01 o 
  -7  -6  15      419.52      426.96     62.06 o 
  -6  -6  15       76.58       59.06     31.26 o 
  -5  -6  15        7.59       -4.19     48.47 o 
  -4  -6  15      609.27      619.45     86.90 o 
  -3  -6  15      884.54     1258.55    112.80 o 
  -2  -6  15       13.89      -68.09     53.72 o 
  -1  -6  15      440.90      472.95     86.10 o 
   0  -6  15     1224.10     1302.14    120.40 o 
   1  -6  15      357.58      448.56     86.71 o 
   2  -6  15       33.65       82.34     71.83 o 
  -9  -5  15       27.24       48.63     46.51 o 
  -8  -5  15        9.78       25.01     42.30 o 
  -7  -5  15       90.31       71.98     33.78 o 
  -6  -5  15      503.84      565.67     78.98 o 
  -5  -5  15        0.14       -7.95     48.77 o 
  -4  -5  15      295.64      376.94     75.67 o 
  -3  -5  15       37.35       59.09     59.27 o 
  -2  -5  15      179.44      162.65     65.45 o 
  -1  -5  15      449.16      502.87     86.08 o 
   0  -5  15      321.75      380.48     83.58 o 
   1  -5  15       15.38      -32.14     58.85 o 
   2  -5  15        0.09       78.52     69.48 o 
 -10  -4  15      193.95      160.10     56.60 o 
  -9  -4  15      224.40      219.67     57.06 o 
  -8  -4  15      155.03      174.92     37.56 o 
  -7  -4  15     1902.95     1858.09    121.55 o 
  -6  -4  15       70.06       62.49     51.36 o 
  -5  -4  15        4.46       27.56     49.27 o 
  -4  -4  15       78.96      153.45     60.96 o 
  -3  -4  15     1363.21     1182.77    107.87 o 
  -2  -4  15       18.47       47.05     56.65 o 
  -1  -4  15       44.04        6.91     56.69 o 
   0  -4  15       30.32      -10.65     55.70 o 
   1  -4  15       98.85      146.61     70.98 o 
 -10  -3  15       19.30       39.81     46.46 o 
  -9  -3  15       33.84       38.87     33.04 o 
  -8  -3  15      495.62      558.37     76.40 o 
  -7  -3  15      448.34      388.53     69.14 o 
  -6  -3  15        2.28      -43.24     44.42 o 
  -5  -3  15       64.88       93.02     53.81 o 
  -4  -3  15     1719.59     2059.45    130.89 o 
  -3  -3  15      341.62      395.78     75.95 o 
  -2  -3  15        2.60      -26.56     49.39 o 
  -1  -3  15      430.22      503.95     83.73 o 
   0  -3  15      491.28      554.84     86.64 o 
   1  -3  15       23.66       42.75     62.69 o 
 -10  -2  15      766.59      884.95     90.64 o 
  -9  -2  15        2.66       39.42     45.77 o 
  -8  -2  15      304.19      293.74     63.84 o 
  -7  -2  15       30.18       67.54     51.07 o 
  -6  -2  15       30.89       86.50     52.49 o 
  -5  -2  15      540.57      466.32     77.42 o 
  -4  -2  15      680.95      950.71    100.51 o 
  -3  -2  15       12.77      -61.68     48.12 o 
  -2  -2  15      107.26      123.88     62.24 o 
  -1  -2  15      739.09      728.16     95.16 o 
   0  -2  15      158.95      175.36     68.50 o 
 -11  -1  15      110.07      122.06     56.64 o 
 -10  -1  15        9.00       72.57     50.76 o 
  -9  -1  15       28.13       91.74     51.56 o 
  -8  -1  15      369.83      367.83     68.88 o 
  -7  -1  15      999.99      946.34     95.19 o 
  -6  -1  15        3.12        9.90     46.08 o 
  -5  -1  15      110.79       47.63     53.39 o 
  -4  -1  15      160.19      199.68     65.79 o 
  -3  -1  15      283.49      302.82     72.17 o 
  -2  -1  15      178.09      103.40     61.21 o 
  -1  -1  15       34.72      115.88     63.16 o 
 -11   0  15       19.27        7.79     43.19 o 
 -10   0  15       84.55      110.54     45.19 o 
  -9   0  15       40.37       51.74     38.53 o 
  -8   0  15     1608.73     1651.44     87.44 o 
  -7   0  15      594.47      587.07     62.66 o 
  -6   0  15        6.52      -14.82     64.42 o 
  -5   0  15      471.92      572.59     83.97 o 
  -4   0  15      902.18      831.91     95.99 o 
  -3   0  15        1.12       16.92     56.16 o 
  -2   0  15        2.41      -20.01     53.84 o 
 -10   1  15       72.69       76.60     94.66 o 
  -9   1  15      384.85      373.62    106.42 o 
  -8   1  15      775.13      696.22     65.93 o 
  -7   1  15        8.51       16.50     61.98 o 
  -6   1  15       20.29       11.55     68.57 o 
  -5   1  15      386.16      322.26     56.33 o 
  -4   1  15       16.76       40.79     57.75 o 
  -3   1  15       69.88       85.12     61.84 o 
 -10   2  15        2.11       42.95     42.29 o 
  -9   2  15       52.47       70.60     44.07 o 
  -8   2  15      148.32      135.37     49.74 o 
  -7   2  15       82.90       87.34     53.52 o 
  -6   2  15      256.92      268.76     55.29 o 
  -5   2  15       21.33       -4.11     44.09 o 
  -4 -10  16       47.43       33.41     62.34 o 
  -3 -10  16      253.32      234.69     81.83 o 
  -2 -10  16        0.69      -47.90     62.15 o 
  -1 -10  16        1.86       14.27     69.68 o 
   0 -10  16      693.87      635.14    106.09 o 
   1 -10  16      718.16      810.81    115.75 o 
  -4  -9  16      278.56      242.60     73.48 o 
  -3  -9  16       62.10        1.93     63.62 o 
  -2  -9  16       85.28       63.82     67.99 o 
  -1  -9  16      318.50      320.06     88.64 o 
   0  -9  16      644.66      553.53    100.43 o 
   1  -9  16        4.81       -8.61     70.85 o 
  -5  -8  16        5.54       25.25     58.42 o 
  -4  -8  16        3.80       33.26     60.85 o 
  -3  -8  16      903.06     1009.49    110.47 o 
  -2  -8  16      175.35      201.14     73.08 o 
  -1  -8  16       48.74       15.76     68.60 o 
   0  -8  16        4.91      -94.07     62.71 o 
   1  -8  16      228.83      111.21     77.87 o 
  -7  -7  16      229.76      206.40     54.95 o 
  -6  -7  16       55.14      124.10     59.36 o 
  -5  -7  16       41.56       -2.84     52.55 o 
  -4  -7  16     1224.65     1262.70    117.58 o 
  -3  -7  16      965.18      916.81    105.42 o 
  -2  -7  16       29.43      -23.52     58.93 o 
  -1  -7  16       47.41      104.09     70.76 o 
   0  -7  16      306.21      261.46     82.80 o 
   1  -7  16       15.60        3.46     73.69 o 
  -8  -6  16       22.46        0.48     43.04 o 
  -7  -6  16       42.83       67.50     57.43 o 
  -6  -6  16       51.89       37.37     32.10 o 
  -5  -6  16       71.62       80.99     58.59 o 
  -4  -6  16      955.26      683.08     92.75 o 
  -3  -6  16       33.61       53.13     62.89 o 
  -2  -6  16       47.16       55.44     62.90 o 
  -1  -6  16      881.68      910.77    110.67 o 
   0  -6  16      292.98      308.60     83.81 o 
   1  -6  16       48.70      114.37     76.51 o 
  -8  -5  16      118.86      163.09     52.22 o 
  -7  -5  16      522.69      624.01     84.99 o 
  -6  -5  16       31.74       -0.31     51.67 o 
  -5  -5  16       34.99       49.32     56.10 o 
  -4  -5  16        2.34       -6.49     53.42 o 
  -3  -5  16      158.39      207.85     71.91 o 
  -2  -5  16      298.58      299.80     78.99 o 
  -1  -5  16      203.18      259.98     78.82 o 
   0  -5  16        0.61       48.05     66.68 o 
  -9  -4  16      296.97      289.30     62.69 o 
  -8  -4  16     1040.83      984.89     96.60 o 
  -7  -4  16      271.53      316.05     69.68 o 
  -6  -4  16       22.91       70.50     54.89 o 
  -5  -4  16       93.34      135.52     63.11 o 
  -4  -4  16     1393.47     1583.80    123.72 o 
  -3  -4  16      103.97      100.72     63.74 o 
  -2  -4  16        7.23      -19.82     56.68 o 
  -1  -4  16       53.64       52.84     64.31 o 
   0  -4  16      362.79      350.62     85.33 o 
  -9  -3  16      142.74      204.47     63.32 o 
  -8  -3  16      381.21      432.36     73.39 o 
  -7  -3  16       22.62      106.43     55.44 o 
  -6  -3  16       44.93       72.87     57.81 o 
  -5  -3  16     1030.48     1154.03    111.36 o 
  -4  -3  16      650.31      672.04     91.95 o 
  -3  -3  16        0.40      -20.76     52.76 o 
  -2  -3  16      178.35      210.05     71.17 o 
  -1  -3  16      334.51      301.04     80.70 o 
  -9  -2  16       27.82       30.19     50.73 o 
  -8  -2  16       56.15       36.47     53.12 o 
  -7  -2  16       91.14       10.14     49.97 o 
  -6  -2  16       13.24       44.12     53.54 o 
  -5  -2  16       76.35      135.34     63.02 o 
  -4  -2  16       26.11        8.99     57.02 o 
  -3  -2  16        2.94       42.37     60.26 o 
  -2  -2  16      316.80      283.06     77.21 o 
  -9  -1  16      216.64      235.44     64.96 o 
  -8  -1  16      571.57      611.66     87.65 o 
  -7  -1  16       89.73       97.46     59.36 o 
  -6  -1  16       10.53       14.68     52.25 o 
  -5  -1  16      276.83      295.51     72.24 o 
  -4  -1  16      252.00      307.29     74.04 o 
  -3  -1  16      113.49      198.97     70.40 o 
  -9   0  16      346.95      298.30     69.90 o 
  -8   0  16      387.09      362.94     57.97 o 
  -7   0  16        0.00       17.97     53.28 o 
  -6   0  16      123.65       55.93     60.15 o 
  -5   0  16      420.93      439.16     84.73 o 
  -2  -9  17       37.86       56.32     76.91 o 
  -4  -8  17      669.08      531.15     95.79 o 
  -3  -8  17      106.46      224.91     79.08 o 
  -2  -8  17       40.31       91.73     73.92 o 
  -1  -8  17      120.27      275.17     89.11 o 
  -6  -7  17       30.04        3.36     55.95 o 
  -5  -7  17      627.96      611.48     95.70 o 
  -4  -7  17      660.52      742.10    101.17 o 
  -3  -7  17       11.64      111.58     70.69 o 
  -2  -7  17      109.32      234.68     82.33 o 
  -1  -7  17      311.33      410.50     94.39 o 
  -6  -6  17       98.72      175.87     69.14 o 
  -5  -6  17      467.37      367.01     80.40 o 
  -4  -6  17        3.24       75.46     65.46 o 
  -3  -6  17       14.05       -1.45     63.03 o 
  -2  -6  17      303.37      349.97     90.60 o 
  -7  -5  17      143.93      321.19     72.89 o 
  -6  -5  17        8.66      -67.27     50.22 o 
  -5  -5  17      142.17      155.88     68.18 o 
  -4  -5  17       85.32       45.44     64.62 o 
  -3  -5  17      138.92      200.05     75.62 o 
  -2  -5  17       13.45      -26.75     65.29 o 
  -7  -4  17        5.88        8.56     55.89 o 
  -6  -4  17      371.22      345.02     78.20 o 
  -5  -4  17      769.74      849.80    102.85 o 
  -4  -4  17       74.10       48.05     64.35 o 
  -3  -4  17       26.52       56.44     62.93 o 
  -7  -3  17      118.94      219.39     67.24 o 
  -6  -3  17      391.73      420.61     80.06 o 
  -5  -3  17      105.45      204.59     69.65 o 
  -4  -3  17       67.52       73.51     69.12 o 
  -7  -2  17       97.99      177.25     67.95 o 
  -6  -2  17       55.82        2.67     56.33 o 
  -5  -2  17      117.03      171.96     71.46 o 
                                                 
